# Supplementary material for: An Individualized Prognostic Signature for Clinically Predicting the Survival of Patients With Bladder Cancer
Source: Front Genet. 2022 Mar 29;13:837301. doi: 10.3389/fgene.2022.837301 (PMC9002098; doi:10.3389/fgene.2022.837301)
Supplement: Supplementary file 1 [file Table1.XLS]

Table S1. 1,018 DEGs
gene	conMean	treatMean	logFC	pValue	fdr
MIEN1	13.98194321	38.69451903	1.468564347	6.78E-08	3.41E-07
SRMS	1.6220059	3.400608018	1.068013651	0.006212336	0.01017075
PPP1R16B	2.549549721	1.123139308	-1.182705591	0.000123649	0.000286829
PPP1R16A	2.6184783	6.572348198	1.327680266	5.86E-08	2.99E-07
MICB	0.894485168	3.604507875	2.010672835	4.08E-06	1.30E-05
PPP1R14B	30.94194911	85.39417937	1.464573658	8.59E-10	1.38E-08
CARD9	0.424847504	1.570881069	1.886556965	1.68E-05	4.69E-05
ZP3	1.086920526	2.917570066	1.424520846	1.61E-05	4.52E-05
SRCIN1	0.70605706	1.932585154	1.452675299	0.003314385	0.005833403
PPM1N	0.873995584	3.22318946	1.882791097	0.009285281	0.014655018
ZNF92	1.230281853	3.326376108	1.434962432	1.75E-08	1.12E-07
PPM1L	6.859591447	1.993326279	-1.782944775	1.82E-06	6.24E-06
DONSON	2.377827047	7.367246167	1.631481666	3.39E-10	8.95E-09
ZNF91	1.485553953	3.001337889	1.014604743	0.029015624	0.04090752
ZNF90	0.826695468	1.722592768	1.059153796	0.028197808	0.039982404
MFSD3	5.3916159	15.51120389	1.524521037	4.36E-08	2.34E-07
CAPN12	0.307648788	0.837314875	1.444485947	0.000164252	0.000372442
CAPG	60.68198068	128.7248455	1.084950457	0.000212406	0.000473735
ZNF707	1.307836232	2.766410568	1.080833389	3.57E-09	3.38E-08
MFAP5	17.11032517	3.512311581	-2.284374439	7.69E-07	2.87E-06
SPP1	6.179131421	145.4023662	4.55650288	3.42E-08	1.90E-07
MFAP4	236.6482037	29.54416561	-3.001798811	1.30E-11	2.71E-09
ZNF695	0.089563206	0.574892109	2.682313155	3.82E-10	9.23E-09
DNMT3B	0.891540127	4.475055769	2.327534024	1.55E-08	1.03E-07
CAMK2N2	0.200246591	1.337983437	2.740210669	1.17E-06	4.22E-06
ZNF692	4.440112895	11.16484783	1.330295323	4.87E-07	1.94E-06
SPON1	28.69161884	6.219276881	-2.205810618	1.58E-09	1.96E-08
MEX3A	1.271035143	7.837013102	2.624299989	1.83E-08	1.16E-07
CALR	192.3598042	451.9765009	1.232440403	7.49E-11	4.34E-09
ZNF681	0.547635795	1.502719097	1.456286697	4.31E-05	0.000109184
DNMT1	4.515021684	10.86675892	1.26711689	4.23E-08	2.29E-07
METTL27	1.108552645	2.838193185	1.356295506	0.005049596	0.008481451
CALHM3	0.072514011	1.343605949	4.211706502	0.006120022	0.010043775
METTL26	16.01117995	32.79496332	1.03439463	3.31E-08	1.86E-07
CALD1	155.8521817	22.31583262	-2.80403881	2.14E-05	5.82E-05
ZNF600	1.860682516	4.50574772	1.275934626	2.83E-06	9.35E-06
HILPDA	7.159024395	27.27248609	1.929611318	1.58E-07	7.08E-07
DNASE1L2	0.170384795	0.790084187	2.213209793	7.69E-08	3.78E-07
PPAT	1.606873753	3.449042684	1.101939398	2.30E-08	1.39E-07
MEST	2.726771779	16.79185754	2.62249597	2.40E-06	8.05E-06
HIC2	0.897992063	3.62693543	2.013976462	0.000566996	0.001166135
HIC1	2.902877916	1.222748886	-1.247355749	2.50E-08	1.49E-07
CACYBP	10.01517289	21.04998066	1.071631581	3.04E-10	8.36E-09
ZNF521	2.109318689	0.925149526	-1.18901862	3.05E-06	9.97E-06
SPDYC	0.015456315	1.01108125	6.0315587	1.31E-05	3.76E-05
MELTF	0.701755026	4.544923482	2.695216608	0.001116309	0.002152713
MELK	1.797052318	10.61949296	2.563010568	1.28E-09	1.72E-08
ZNF488	0.538450806	3.575751298	2.731359947	3.41E-05	8.79E-05
HGH1	5.883841474	16.86942451	1.519580476	5.08E-11	3.73E-09
SPC25	1.295764366	5.163887886	1.99465429	9.90E-09	7.17E-08
HESX1	0.323722297	0.700995396	1.114648233	3.30E-05	8.54E-05
ZNF468	2.054143332	4.839647825	1.236365217	1.26E-06	4.51E-06
SPC24	1.896707479	7.701842896	2.0217065	3.33E-09	3.21E-08
CABP4	0.333631711	1.406563586	2.075846447	0.000249728	0.00054711
MEF2C	4.310931684	1.378817803	-1.644567869	3.74E-09	3.48E-08
HES6	1.493696532	8.059010593	2.431715658	5.15E-05	0.000128536
DNA2	0.597263832	2.152685341	1.849697191	2.76E-10	8.04E-09
HES4	8.995554579	21.18398139	1.235689628	0.000736322	0.001469942
CA9	1.588745934	20.39850062	3.682502773	2.43E-05	6.51E-05
SPAG4	3.100851558	10.58808872	1.77170582	2.61E-06	8.66E-06
DMRTA2	0.078358751	1.066995561	3.767315965	3.34E-05	8.64E-05
ZNF432	1.494842584	5.222746652	1.804815154	2.18E-05	5.90E-05
DMRT2	0.053777692	0.604730675	3.491213029	0.005634049	0.00937981
SP6	4.412627504	12.03238703	1.447213007	0.003605973	0.006289649
POLR2H	10.15533816	23.54507056	1.213186766	2.27E-10	7.63E-09
HEPHL1	0.098015775	1.395981405	3.83212195	0.027065746	0.038497592
POLQ	0.277228287	1.657708161	2.580043665	1.16E-10	5.52E-09
C9orf116	1.019312311	2.6966501	1.403572187	5.83E-06	1.80E-05
SOX9	3.689176926	11.6730471	1.661810322	0.004599084	0.007816432
HENMT1	3.979150137	8.713713838	1.130827401	1.16E-05	3.36E-05
DMBX1	0.270997746	2.072776446	2.935211772	5.94E-05	0.000146374
SOX7	7.106015474	3.151421537	-1.173038087	2.51E-05	6.69E-05
POLE2	0.739592579	2.646912033	1.839507595	1.10E-09	1.55E-08
HELLS	0.749942505	2.629760223	1.810079364	6.02E-10	1.18E-08
DLX6	0.149002639	1.082033318	2.86033514	1.48E-05	4.19E-05
C7orf61	0.150103692	0.519739464	1.791829149	1.74E-07	7.75E-07
POLD1	3.348499263	9.775459655	1.545649891	1.67E-10	6.47E-09
MDK	52.57898279	159.9149333	1.604746531	1.19E-05	3.44E-05
DLX5	1.603962312	4.942475379	1.623593536	0.010520157	0.016320043
C6orf52	0.432768021	1.349309347	1.640555342	1.43E-05	4.07E-05
POLA2	2.410523632	5.572196761	1.208899629	2.75E-09	2.81E-08
DLX4	0.110642504	0.763749332	2.787193499	5.11E-05	0.000127627
C6orf223	0.056805105	0.902442709	3.989742856	5.63E-06	1.74E-05
C5orf34	0.779658111	1.772026387	1.184486559	2.56E-06	8.52E-06
SOX17	7.182344789	1.1069103	-2.697916596	1.31E-10	5.66E-09
MCM8	1.206602279	2.869016525	1.249606065	2.37E-07	1.02E-06
PODXL2	5.640925816	25.70984427	2.188317002	5.99E-06	1.84E-05
MCM7	20.48272926	46.54618621	1.184255002	9.90E-09	7.17E-08
HCN3	0.824653389	2.683087823	1.702034506	7.84E-09	6.10E-08
DLGAP5	1.648291638	7.743230147	2.231963997	5.80E-09	4.96E-08
MCM6	7.729511474	17.26354638	1.159279722	6.40E-07	2.45E-06
C3orf18	3.297329353	1.299083211	-1.343804153	0.000130427	0.000301266
PODN	27.26455979	5.926686014	-2.201729329	3.72E-08	2.04E-07
MCM5	6.539523263	14.50425458	1.149218782	4.50E-08	2.39E-07
MCM4	7.820030368	24.51870828	1.64863686	2.29E-09	2.45E-08
DLC1	5.437325932	2.055837947	-1.403170763	1.55E-07	6.96E-07
C3	111.3365958	40.28946939	-1.466453167	7.14E-06	2.16E-05
ZNF205	3.956338421	8.10050701	1.033846371	1.62E-08	1.06E-07
POC1A	3.275848858	9.219370279	1.492799417	2.18E-08	1.33E-07
MCM3	23.29222316	50.3653725	1.112583838	7.00E-08	3.51E-07
HCAR1	1.165644571	4.396156023	1.915114642	0.000190035	0.00042805
SORBS2	11.51137429	1.180505226	-3.285583747	3.60E-10	9.23E-09
MCM2	4.988512195	20.28112708	2.023456323	1.39E-09	1.83E-08
HBEGF	74.42914411	11.56842166	-2.685675602	1.48E-05	4.19E-05
C21orf58	0.404970563	2.55697787	2.658550725	4.79E-12	1.93E-09
ZNF117	1.305385842	5.259158086	2.010355566	0.000175058	0.000395624
MCM10	0.681888935	3.227373945	2.242752068	6.14E-09	5.17E-08
DIRAS1	2.448673653	0.912667206	-1.423839713	3.32E-07	1.38E-06
HAVCR1	0.016626336	3.002741402	7.496666116	0.000870274	0.001715952
DIPK2B	3.770994789	1.712070359	-1.139203166	2.95E-07	1.24E-06
HAUS8	1.229912505	2.528402147	1.039670258	1.00E-08	7.23E-08
C1R	105.3018742	52.40401755	-1.006781789	4.04E-05	0.000102911
DIAPH3	0.736960097	1.814689052	1.300063952	7.54E-07	2.83E-06
C1QTNF6	1.449171974	8.809139901	2.603772355	7.03E-10	1.27E-08
ZIC2	0.300064833	1.786623749	2.573889689	7.04E-05	0.000171303
PNKP	6.309677579	13.37210142	1.08358801	2.64E-08	1.55E-07
MBOAT7	20.10266347	46.86428447	1.221102194	5.59E-07	2.18E-06
HASPIN	0.381199112	1.593666277	2.063732888	1.93E-08	1.21E-07
C1QTNF12	0.321890081	1.437779703	2.159202616	2.35E-05	6.31E-05
ZGRF1	0.288867621	0.887028236	1.618571527	1.09E-09	1.54E-08
DHRS11	2.142841163	4.734332497	1.143636116	2.51E-05	6.69E-05
ZGLP1	0.312227104	0.783381036	1.327118425	1.33E-05	3.82E-05
HAGHL	0.462226296	1.055097511	1.190705096	2.61E-07	1.11E-06
MATN2	28.52796111	6.759829332	-2.077317913	1.72E-10	6.47E-09
PMEL	0.544550235	1.476595055	1.439137184	0.000333807	0.000715752
MASTL	3.075626947	6.693332608	1.121844182	7.45E-08	3.68E-07
ZFP69B	0.422106011	1.13472505	1.426665489	8.53E-08	4.11E-07
MAST1	0.102594527	0.536821362	2.387488315	1.02E-06	3.73E-06
SNRPA1	6.063971632	12.41090985	1.033273974	1.47E-09	1.88E-08
ZEB2	3.321967837	1.031139994	-1.68779789	1.70E-08	1.10E-07
PLXNA3	2.718949684	6.162298057	1.18041901	1.07E-07	5.07E-07
MARCKSL1	60.00779363	165.1833024	1.460846068	2.97E-06	9.73E-06
DGCR6	0.256419358	0.619698626	1.273061589	0.017932427	0.026318303
C1orf159	1.731141074	4.355027125	1.330958407	4.55E-08	2.41E-07
ZEB1	12.77409563	2.185155287	-2.547413443	2.01E-07	8.80E-07
C1orf112	0.806350274	2.673827972	1.729428071	5.24E-09	4.65E-08
SNORC	0.221274663	0.561979908	1.344680289	0.000133437	0.000307437
PLXNA1	4.815458263	13.92517898	1.531950867	4.92E-10	1.09E-08
GZMM	4.153879377	1.701328041	-1.287797983	0.009542152	0.015008209
ZDHHC23	0.571022879	1.67670677	1.55400995	1.31E-07	6.03E-07
MAPK8IP2	0.299857992	1.5592385	2.378490291	0.000288915	0.000624911
C19orf57	0.688315105	1.476286408	1.100831564	0.008318407	0.01329089
DEPDC1B	0.659856196	3.390439285	2.361248655	6.94E-10	1.26E-08
DEPDC1	0.703084544	3.101845221	2.141356615	9.58E-09	7.06E-08
C19orf48	10.00082437	29.10707574	1.541250979	2.50E-10	7.92E-09
MAPK15	0.418795548	3.179532728	2.92449675	1.19E-07	5.57E-07
SMYD2	4.656763737	10.77658354	1.210500285	2.37E-09	2.51E-08
SMPDL3B	1.148371186	4.126412416	1.845298982	3.93E-05	0.000100404
PLK4	0.890641658	3.480874857	1.966532951	4.01E-10	9.25E-09
C12orf75	2.357684042	8.298315484	1.815448113	0.001874329	0.00345766
PLK1	2.253727162	11.75643495	2.383065863	6.17E-10	1.19E-08
GTSE1	0.826956234	4.983619883	2.59131115	5.83E-11	3.78E-09
C11orf80	2.367214937	5.574489037	1.235648867	1.48E-06	5.22E-06
MAOB	29.10168037	3.815641116	-2.93110507	7.54E-10	1.31E-08
MANEAL	2.258496805	6.730740531	1.575402369	5.36E-05	0.000132686
C11orf45	0.419842209	0.893124563	1.089014184	0.000591068	0.001208336
PLEKHG4	0.6464376	2.37418102	1.876846918	0.012090229	0.018523374
YJEFN3	0.825755174	2.290163764	1.471664757	0.001537158	0.002886546
MALL	5.961260489	2.323369768	-1.359398637	0.025987671	0.037080468
YIF1B	6.965833474	16.58546191	1.251551303	1.55E-08	1.03E-07
SMC4	2.874640632	7.024254454	1.288963496	5.15E-06	1.61E-05
PLEKHF1	6.606299579	15.56692993	1.236570149	0.007782491	0.012500683
BUB1B	1.222936939	5.8676598	2.262435215	9.01E-10	1.38E-08
YEATS4	6.051172368	16.47901675	1.445343578	3.80E-08	2.08E-07
DDX39A	12.02397742	27.80974026	1.209676065	1.47E-09	1.88E-08
BUB1	1.711341569	6.660023706	1.960399574	4.74E-09	4.24E-08
SMC1B	0.099941969	0.767591959	2.941177046	8.22E-06	2.43E-05
MAGOHB	2.023583789	4.170706519	1.04337921	8.69E-10	1.38E-08
DDX11	1.806067932	4.846789933	1.424177397	7.67E-09	6.02E-08
PLEK2	9.466308942	22.10194982	1.223299737	0.002971071	0.005276948
DDIAS	0.608067135	2.263052551	1.895967565	3.22E-09	3.15E-08
DCUN1D5	10.37800384	23.18849079	1.159879951	9.86E-07	3.60E-06
BST2	88.11368421	193.9458445	1.13821587	0.017130993	0.025223718
XRCC3	1.250635663	3.011412146	1.267778608	1.71E-08	1.10E-07
MAGEC2	0.060721928	2.591347677	5.415341186	0.021426843	0.031044963
XRCC2	0.324926876	1.904600253	2.551301243	3.66E-11	3.52E-09
SLFN13	0.776914042	2.759569068	1.828616103	0.007036521	0.011403438
GRIN2D	0.412619986	5.221399444	3.661550922	9.27E-09	6.89E-08
DCST2	0.250731954	0.61061594	1.284119381	0.000377015	0.000802078
MAGEA6	1.326748062	9.07166217	2.773472474	0.005943182	0.009794911
XPOT	7.248551684	14.94371359	1.043774042	5.00E-08	2.60E-07
PLCB4	6.153813753	0.952328864	-2.691949015	6.54E-10	1.24E-08
MAGEA3	1.72202778	11.39617301	2.726369107	0.010053338	0.015685282
DCN	116.9103116	21.23698994	-2.460750979	9.44E-10	1.40E-08
GREM2	3.173538553	0.41203812	-2.94524265	2.62E-11	3.25E-09
BRMS1	15.58413468	31.44913286	1.012942188	1.54E-08	1.02E-07
MAGEA12	0.838573226	4.78015256	2.51104799	0.034158347	0.047542128
PLAU	15.62988913	74.6038124	2.254941813	9.79E-06	2.87E-05
MAGEA11	0.04361551	1.123989526	4.687643518	0.002484161	0.004470504
GRB7	8.401613564	28.8538253	1.780024262	8.04E-06	2.39E-05
BRIP1	0.351721337	1.672148381	2.249198109	9.11E-10	1.39E-08
MAGEA10	0.751814365	3.804215583	2.339150618	0.027953159	0.039656176
PLAG1	0.38947899	0.901881477	1.211392344	0.00541326	0.009036491
XCL1	0.619883182	2.056010845	1.729779608	0.001341423	0.002545473
PLAC9	23.51580863	3.187563804	-2.883104817	8.54E-12	2.45E-09
MAD2L2	5.878939895	13.50108947	1.199447897	1.55E-07	6.96E-07
PLA2G7	1.761412779	4.404463075	1.322233121	0.001079977	0.002087087
MAD2L1	1.424028353	5.492439648	1.947469241	3.11E-09	3.07E-08
GPT2	3.580057837	8.413477045	1.232719253	1.37E-05	3.91E-05
BRCA2	0.319119141	1.244680175	1.963608037	8.86E-09	6.68E-08
WRAP73	2.097851889	4.544201961	1.115114129	1.56E-10	6.32E-09
MACC1	1.478533465	3.220330639	1.123041923	0.031003627	0.04352986
BRCA1	0.977620132	3.044077545	1.638659212	6.35E-09	5.28E-08
GPRIN1	0.354509867	2.657160951	2.905987931	2.04E-09	2.28E-08
DBNDD1	1.603517046	5.699412975	1.829573642	6.04E-06	1.86E-05
DBF4	1.332840079	3.696069801	1.471488314	3.19E-10	8.60E-09
GPR89B	0.391508747	0.808671743	1.046509659	1.16E-07	5.44E-07
LYVE1	10.30982797	1.965288177	-2.39120748	2.42E-09	2.55E-08
BPGM	8.686289684	25.95570004	1.579239426	0.000104447	0.000246701
SLC52A2	13.53752495	37.81094764	1.481840011	8.69E-10	1.38E-08
PKMYT1	1.417394539	5.408968496	1.932112099	2.56E-09	2.66E-08
LYPD6B	5.34445416	10.86260554	1.023255679	0.002335834	0.004234379
BORA	0.799604332	2.732832971	1.773039093	6.86E-10	1.26E-08
BOP1	11.12733695	28.45905433	1.354779363	3.31E-10	8.83E-09
SLC45A3	2.071514379	5.15389858	1.314978313	0.000507195	0.001051889
LYG1	0.457546874	1.154272179	1.334991999	2.47E-05	6.59E-05
PJA2	37.66967032	12.7615728	-1.561597262	1.97E-08	1.23E-07
GPR19	0.112264687	0.57005717	2.344202411	7.34E-08	3.66E-07
DACH1	1.319292426	0.468408308	-1.493925809	4.83E-07	1.92E-06
GPR183	14.84667532	5.535580638	-1.423333341	2.44E-07	1.04E-06
WDR76	1.594771416	4.076913911	1.354127841	1.45E-06	5.14E-06
SLC38A1	10.64598974	21.57490347	1.019044024	4.38E-06	1.39E-05
BLOC1S3	3.811215121	9.15062765	1.26361966	7.63E-10	1.31E-08
WDR66	0.082471137	0.746999278	3.179145648	5.32E-07	2.08E-06
PIP5KL1	0.312124637	0.818805942	1.391399335	0.000462993	0.000965368
LTO1	1.767244884	4.830533677	1.450680621	2.00E-05	5.49E-05
BLM	0.568764838	2.208235182	1.956989646	2.47E-10	7.92E-09
BLK	1.551948834	0.518591282	-1.581411135	0.013401953	0.020270547
WDR34	14.93127047	41.9263645	1.48952081	3.20E-08	1.82E-07
PIMREG	1.010813141	5.274620736	2.383551038	6.28E-09	5.27E-08
WDHD1	0.948578189	3.187826816	1.748734653	1.84E-09	2.13E-08
SLC31A2	0.415069095	0.847232345	1.029406153	0.008318405	0.01329089
BIRC5	4.557025096	19.41215268	2.090795891	8.67E-09	6.55E-08
PILRB	0.398860482	1.539069742	1.948102512	1.48E-06	5.22E-06
SLC2A6	2.379795126	7.15008989	1.587124	6.75E-05	0.000164814
CYP27B1	0.28038614	1.603810005	2.516016304	1.22E-10	5.54E-09
LSM4	20.67028647	42.09806797	1.026195641	1.12E-08	7.84E-08
CYP27A1	12.75799384	5.789836131	-1.139807066	6.46E-07	2.47E-06
GPM6B	2.841101405	1.003548878	-1.501339441	7.63E-10	1.31E-08
CYP1B1	12.02484474	4.893396762	-1.297110098	5.53E-06	1.71E-05
SLC29A2	1.718280774	6.541135381	1.928575276	1.10E-07	5.20E-07
PIGU	9.574605579	20.40676943	1.091762847	1.55E-08	1.03E-07
LRRN4CL	6.114314947	1.017238415	-2.587533017	4.15E-11	3.57E-09
GPC2	0.198810143	1.832751	3.204547527	8.10E-08	3.92E-07
CYBRD1	41.13726005	10.05417347	-2.03265122	1.47E-08	9.96E-08
SLC26A6	1.032363816	4.061553728	1.976080248	4.05E-11	3.57E-09
PIF1	0.536281111	2.304179779	2.103191941	3.82E-10	9.23E-09
PI3	190.7877025	464.11487	1.282513738	0.004210043	0.007227463
LRRC45	4.398009053	12.95511688	1.558599552	5.67E-10	1.16E-08
BCL2L12	4.945308737	13.85450671	1.486222848	8.29E-10	1.38E-08
GOLM1	12.20659089	25.27236801	1.049900516	5.03E-05	0.000125828
CXCR2	3.516556153	0.743643238	-2.241480694	0.000521568	0.00108005
LRRC4	1.644706353	0.604585624	-1.443811446	3.24E-05	8.43E-05
GOLGA8B	1.334892906	3.077481511	1.205026185	0.00064209	0.00129705
BCL2L1	22.82655579	46.43520524	1.024505818	5.32E-07	2.08E-06
SLC25A35	1.363261553	2.794174789	1.03535989	0.005767216	0.009539571
GOLGA8A	2.737417426	7.280173786	1.411157443	0.00052522	0.00108596
CXCL9	4.403771938	24.18079128	2.457049794	0.026113404	0.037220835
VLDLR	3.875308805	1.929657468	-1.005966498	0.009184272	0.014520863
PHLDA1	45.61210495	17.23100951	-1.404409524	0.01594674	0.023646365
CXCL5	0.332085606	4.838580634	3.864956806	0.001837088	0.003395867
BCL2	3.349403263	1.297528361	-1.368138011	5.61E-10	1.16E-08
SLC24A3	10.07486926	2.362683673	-2.092262725	2.19E-10	7.45E-09
LRP8	0.458678453	1.82963574	1.996001412	6.31E-08	3.21E-07
GNG7	5.123751	0.856732343	-2.580283908	5.25E-12	1.93E-09
GNG11	18.97280626	6.207309632	-1.611893066	1.41E-09	1.83E-08
SLC22A15	0.592674423	1.220262602	1.041879946	0.000566996	0.001166135
CXCL12	22.21386595	6.446190919	-1.784941668	2.06E-09	2.29E-08
VGLL1	13.28843857	46.91299976	1.81981616	0.00029101	0.000628461
CXCL11	1.355735691	13.65583352	3.332369527	0.000387915	0.000823335
PGP	5.019916105	10.40945821	1.052159823	1.94E-09	2.22E-08
CXCL10	7.508400974	56.0902406	2.901172169	0.001736475	0.003223022
BBC3	2.500670821	5.839341171	1.223490446	2.23E-06	7.58E-06
SLC17A9	0.695618258	1.835439646	1.399757971	0.002726835	0.004881394
PGGHG	7.161288737	14.99924911	1.066599137	0.000820789	0.001624267
VCX	0.072194138	0.884502694	3.614912936	0.004662978	0.007905273
SLC16A8	0.318205788	0.663186731	1.059455065	0.028400371	0.04018586
PGF	1.522384863	4.483656697	1.558342696	0.000570944	0.001170714
CTU1	1.074102095	2.788261857	1.376234927	7.50E-09	5.93E-08
BARX1	0.058018464	3.057906752	5.719888505	1.25E-06	4.49E-06
SLC16A7	1.778476937	0.878806485	-1.017024844	3.13E-07	1.31E-06
LRFN4	4.590595	9.824152519	1.097651801	0.003478262	0.0060864
LRFN1	0.387957259	1.101156905	1.50505043	0.001587459	0.002968712
SLC16A3	7.940506342	19.64087034	1.306555949	0.000132427	0.000305367
CTSV	0.67537775	4.596082492	2.766638135	1.79E-06	6.15E-06
PFKFB4	0.6590597	3.77033081	2.516210051	4.66E-12	1.93E-09
PFDN2	56.62749474	137.3393438	1.278170366	8.20E-09	6.32E-08
LPAR2	6.801544674	14.06036541	1.047699754	6.59E-05	0.000161243
CTSG	12.44152305	1.873924914	-2.731028054	5.22E-09	4.64E-08
LPAR1	10.34586721	3.915828199	-1.401665204	8.39E-10	1.38E-08
SLC12A8	0.835507764	3.936517236	2.236194655	6.35E-09	5.28E-08
B4GALT3	9.869298263	24.06123954	1.285691553	3.10E-08	1.77E-07
GLDC	1.444530223	4.048976234	1.486956787	0.006072192	0.009983347
B3GNT4	0.111738547	0.563510509	2.334315546	4.36E-08	2.34E-07
PECAM1	27.03897926	13.02043413	-1.054263138	1.99E-05	5.46E-05
LMNB2	10.88510168	26.95752668	1.308333253	2.15E-08	1.32E-07
SLC11A1	0.672319048	1.448926301	1.107766285	0.002726835	0.004881394
LMNB1	6.026677989	21.06968579	1.805733912	4.23E-09	3.86E-08
GJB7	0.230999494	1.180040943	2.352875322	2.25E-06	7.65E-06
SLAMF9	0.115517522	0.557762115	2.27153825	0.0050302	0.008469786
PDXK	7.485142263	18.1071958	1.274461497	4.63E-09	4.17E-08
USP18	1.390125089	4.457581963	1.681046617	4.42E-06	1.39E-05
SLAMF8	1.658894237	4.909450398	1.565339617	0.014010124	0.021084927
PDRG1	7.387170737	17.22059221	1.221040929	1.71E-09	2.03E-08
AURKB	3.306309152	16.44085699	2.313991969	9.33E-10	1.40E-08
SKP2	3.496157474	13.6387611	1.963870528	9.49E-11	4.87E-09
GINS4	0.491111584	1.613591866	1.716152958	1.38E-07	6.34E-07
AURKA	2.135321605	12.35565734	2.532646488	5.02E-11	3.73E-09
PDLIM4	13.90413711	6.930064571	-1.004573513	8.01E-06	2.38E-05
GINS2	2.320558579	7.413057973	1.675596677	6.56E-09	5.36E-08
AUNIP	0.699529984	3.172144213	2.181000558	1.04E-09	1.49E-08
LINGO1	0.431253017	1.144695511	1.408357438	0.00022867	0.000507098
GINS1	1.573789305	7.123811978	2.17840703	6.02E-10	1.18E-08
CST1	0.169957404	40.66238692	7.902377881	2.15E-09	2.36E-08
LIN9	0.885850426	2.123412342	1.261249524	1.61E-08	1.06E-07
UQCC3	6.263362316	13.5923024	1.117780613	3.78E-09	3.51E-08
SKA3	1.055895794	5.233849987	2.309405111	3.78E-10	9.23E-09
PDIA4	38.35433474	108.810667	1.504358452	1.87E-10	6.78E-09
CSRP1	217.6064295	26.27474829	-3.049972335	1.51E-09	1.89E-08
SKA1	1.026088871	5.156142707	2.329136504	6.94E-10	1.26E-08
CSPG4	16.90929005	5.905594714	-1.517661832	0.000218776	0.000487544
UPK2	82.82369815	335.8107454	2.019532868	0.025799997	0.036832
SIX4	0.577442443	1.90061565	1.718717758	1.49E-07	6.74E-07
SIX3	0.291408455	1.129298675	1.954312455	0.028287505	0.040088698
PDGFRA	10.10898036	2.747585951	-1.879400969	1.52E-07	6.87E-07
GGH	5.914966484	19.20003958	1.698667386	3.52E-07	1.45E-06
SIX1	0.551618476	2.262260353	2.036022288	7.84E-07	2.92E-06
GGCT	20.91185416	50.2716531	1.265424146	4.85E-08	2.54E-07
PDF	0.949064311	2.069476531	1.124688132	2.10E-07	9.13E-07
LIMK1	4.516772263	9.137742097	1.01654555	1.90E-07	8.36E-07
GFRA3	3.322743368	1.074470776	-1.628748627	9.44E-10	1.40E-08
PDE7B	3.3734365	1.119628823	-1.591198474	3.07E-08	1.76E-07
LIME1	0.606274093	1.8718705	1.62643855	2.32E-08	1.40E-07
CSF2	0.216354062	1.563198633	2.853035001	0.00137411	0.002600107
ATP6V1B1	0.234429089	2.013737691	3.102652269	0.001123708	0.002165446
PDE4B	4.267525995	1.192724983	-1.839138514	9.79E-09	7.14E-08
SIK1	4.243302512	1.537064547	-1.465009784	0.000723823	0.001448179
PDE2A	5.763869842	1.072738436	-2.425739408	1.09E-11	2.71E-09
ULBP2	0.913518514	5.693295055	2.639757997	1.50E-08	1.01E-07
PDCD5	16.29602137	33.83568739	1.054025921	3.30E-09	3.20E-08
CSAG3	0.172076928	1.81647572	3.400016504	0.002123329	0.003874968
UHRF1	0.960100658	5.729734348	2.577210679	6.95E-11	4.30E-09
PDCD2L	3.141172263	6.880276471	1.131163475	2.08E-08	1.29E-07
GEMIN6	2.005165216	4.128433674	1.041873415	1.00E-09	1.46E-08
CSAG2	0.175406571	0.988402573	2.494395976	0.001100343	0.002124936
CSAG1	1.081300707	8.393482795	2.956501778	0.000740949	0.00147674
UCN	0.599979879	1.245090923	1.053265076	0.010020535	0.015643073
LIG1	3.818807553	10.44616619	1.451779439	1.56E-10	6.32E-09
CRYAB	72.97536368	7.168302227	-3.347706126	1.69E-10	6.47E-09
PCP2	0.478810675	1.966944158	2.038428776	0.000114539	0.000267291
CRY2	11.53488779	4.157432517	-1.472239218	4.14E-12	1.93E-09
PCOLCE2	16.10483216	1.423104564	-3.500380051	8.59E-10	1.38E-08
UBE2T	5.803307311	23.00671211	1.98710759	4.80E-10	1.08E-08
SHOX2	0.114424851	0.636908814	2.476686419	0.006879143	0.011182638
UBE2S	7.129692158	20.13629384	1.497886483	6.14E-09	5.17E-08
SHE	1.419973721	0.490827245	-1.532576991	4.23E-09	3.86E-08
PCNA	42.73508316	119.6077893	1.484818512	9.69E-09	7.09E-08
CRISPLD2	30.79418305	8.016072135	-1.941690459	6.35E-09	5.28E-08
SHCBP1	1.314102524	4.240822217	1.690266167	1.30E-07	5.98E-07
PCLAF	2.128674229	9.005243801	2.080810158	1.67E-09	2.01E-08
UBE2C	10.44870126	69.90862469	2.742146822	5.62E-11	3.78E-09
PCGF2	8.094155263	19.26407136	1.250960213	4.33E-09	3.93E-08
PCGF1	3.3824971	7.391152865	1.127710715	3.75E-11	3.52E-09
SH3TC2	0.359108589	0.75049811	1.063428278	0.001413164	0.00266474
ATAD5	0.4544129	1.678183981	1.884825193	2.90E-10	8.04E-09
LDB2	4.513156053	1.647993021	-1.453426531	2.16E-09	2.36E-08
ATAD3B	2.793659226	5.77138259	1.046760922	4.38E-07	1.77E-06
CREM	8.876302842	3.694984705	-1.264390498	4.33E-07	1.75E-06
ATAD2	2.886710789	9.000613117	1.640596705	7.42E-09	5.89E-08
SH3D19	14.01195889	5.724580536	-1.291416771	1.14E-05	3.31E-05
GATA3	42.13476079	86.29031849	1.034187768	0.005049596	0.008481451
ASPSCR1	2.147266221	4.877985085	1.183784277	2.27E-07	9.83E-07
CREB3L4	3.680534789	8.238185077	1.16241113	1.81E-05	5.02E-05
ASPM	0.573465557	3.221844637	2.490108182	1.65E-09	2.01E-08
TYMS	6.066930442	20.20157176	1.735428869	1.08E-07	5.11E-07
GAS2L3	0.633014789	1.396222969	1.141218239	2.06E-05	5.62E-05
TYMP	15.867745	52.47217631	1.72545551	0.000159988	0.000363379
SGPL1	13.97380795	28.11966411	1.008854144	0.000238981	0.000527815
SGO2	0.722475742	2.119203499	1.552501078	3.60E-08	2.00E-07
SGO1	0.504610553	2.796052791	2.470149317	4.01E-10	9.25E-09
CPXM2	21.24448379	3.46635065	-2.615598781	7.54E-07	2.83E-06
GALNT17	5.471567795	0.600317138	-3.188157515	4.06E-10	9.28E-09
SGCB	15.97358979	6.148686012	-1.377338529	6.14E-05	0.000150963
GALNT14	1.576858583	5.832733242	1.887118814	0.000159988	0.000363379
CPT1B	0.383511391	1.080130223	1.493863925	1.09E-05	3.16E-05
ASF1B	3.759430675	17.69371373	2.234650784	3.96E-10	9.25E-09
ASCL2	1.415914928	3.221734945	1.18610322	0.035169193	0.048849093
TUBB3	0.284045997	1.641113913	2.530478906	2.94E-06	9.66E-06
PCDH18	4.4399001	1.306083132	-1.765280488	2.40E-06	8.05E-06
PBXIP1	88.96986211	43.45875432	-1.033669894	2.12E-07	9.21E-07
LAMTOR2	21.89010142	45.61738562	1.059305128	7.26E-09	5.77E-08
TUBB	155.0932021	317.4383407	1.033340937	4.50E-08	2.39E-07
ASB2	10.5360747	1.157371564	-3.186413471	2.57E-10	7.97E-09
TUBA3E	0.04401912	0.623763141	3.824796101	0.008229106	0.013179162
LAMP3	3.10656204	6.332248953	1.02739911	0.020031169	0.029084745
CPNE1	29.48534684	60.29111111	1.031947152	6.25E-07	2.40E-06
TTYH3	7.806108526	24.84852095	1.670484556	2.04E-10	7.10E-09
PBK	1.997630364	7.272684062	1.864198249	2.01E-07	8.80E-07
SETD7	8.858243895	4.346247326	-1.027250445	5.27E-05	0.000130819
GAD1	0.212705444	0.660902625	1.635580771	0.017483139	0.02570062
TTK	0.873757648	4.875452204	2.480230952	3.51E-10	9.19E-09
CPEB2	5.440818879	1.916218753	-1.505561536	9.27E-09	6.89E-08
CPE	20.18454505	10.07995629	-1.001761687	1.14E-05	3.31E-05
GABRD	0.345272785	1.195730839	1.792084147	8.55E-07	3.15E-06
TSTA3	15.21631574	34.66051467	1.18767399	3.80E-08	2.08E-07
SERPINF1	69.74797737	33.77949201	-1.046003748	7.27E-06	2.19E-05
PASK	0.871567616	1.844439351	1.081497854	2.29E-06	7.74E-06
CPA3	19.06142384	4.380355974	-2.121535867	3.27E-08	1.84E-07
TSSK6	0.504237832	1.113071821	1.142370417	4.42E-07	1.78E-06
GABRA3	0.645618701	1.940935617	1.58799799	0.003846953	0.006675739
PARVA	20.33355911	7.638013426	-1.4125934	3.32E-05	8.60E-05
LACTB2	4.474302632	9.105020285	1.024999391	3.63E-07	1.49E-06
TSPAN7	12.70060926	5.186836982	-1.291970774	2.81E-09	2.85E-08
SERPINA1	2.356917084	17.02483118	2.852667582	0.001079977	0.002087087
PARPBP	0.657074605	2.260886013	1.782759167	3.33E-09	3.21E-08
PAQR6	1.013667232	2.886035577	1.509504965	0.000308367	0.000664345
KRTCAP2	4.127437842	8.292215116	1.006511054	2.64E-08	1.55E-07
PAQR4	1.285792058	6.259413264	2.283370086	4.92E-10	1.09E-08
ARID5A	26.94956116	7.820330319	-1.784960329	2.07E-06	7.07E-06
PANX2	1.628845226	4.613118934	1.501892964	0.003991317	0.006904243
TSC22D3	51.09510211	21.39417191	-1.255967165	1.64E-08	1.07E-07
PAMR1	14.926786	2.30191435	-2.696997501	1.26E-10	5.54E-09
ARID3A	0.978478484	4.28603757	2.131032463	0.000500148	0.001038857
TSC22D1	58.33171737	21.35614726	-1.449629148	2.90E-10	8.04E-09
PAM	19.30406453	9.441695433	-1.031786792	5.10E-06	1.59E-05
KREMEN2	0.274710462	1.522051024	2.470032963	1.48E-08	9.99E-08
ARHGEF39	0.486433926	1.815723544	1.900228801	2.30E-10	7.63E-09
TSACC	0.151716975	0.67794704	2.159790068	1.12E-09	1.55E-08
FZD2	1.350900105	5.886959854	2.123601793	8.98E-08	4.30E-07
TRPV6	0.513844603	1.477936762	1.52418051	0.035332227	0.049025501
PALLD	100.8551332	14.66268372	-2.782063425	8.53E-08	4.11E-07
FYN	9.536013474	4.186484084	-1.187647134	2.45E-05	6.55E-05
ARHGEF15	3.516015795	1.698414676	-1.049752809	5.38E-06	1.67E-05
KPNA2	17.79597195	57.53378789	1.692858727	5.74E-09	4.96E-08
TRPS1	2.511051105	1.114848938	-1.171443152	7.87E-06	2.34E-05
SEMA3A	2.552722221	0.884390163	-1.529281674	2.18E-05	5.90E-05
PAFAH1B3	16.42947447	53.5633448	1.70495972	8.02E-09	6.22E-08
KNTC1	0.933994774	3.455318064	1.887332135	8.70E-11	4.70E-09
FXYD6	23.55172179	2.774368459	-3.085601227	1.00E-09	1.46E-08
SEM1	6.586031158	13.69548484	1.056219098	7.02E-09	5.63E-08
KNOP1	1.320107511	3.192611367	1.274081518	3.73E-10	9.23E-09
COLEC12	7.133293474	1.990116924	-1.841715134	2.82E-08	1.65E-07
KNL1	0.526790571	2.070755529	1.974855812	1.81E-08	1.16E-07
SELP	5.479212884	1.780828864	-1.621419776	5.81E-07	2.25E-06
PACSIN1	0.32636606	0.905845697	1.472774286	0.002228966	0.004054156
TRPM2	1.242660232	3.580103037	1.526569221	2.09E-05	5.71E-05
TROAP	1.150152611	8.058823581	2.808743949	4.59E-11	3.57E-09
SELE	14.75646969	2.860552849	-2.366981711	2.62E-05	6.93E-05
SEC61G	20.43858579	51.19934911	1.324830095	1.08E-08	7.65E-08
PABPC1L	1.918143421	10.44676528	2.445273797	1.46E-09	1.88E-08
COL6A2	278.1626637	126.1257564	-1.141065866	5.38E-06	1.67E-05
ARHGAP11A	1.433910253	4.486641923	1.645681318	1.28E-08	8.79E-08
TRIT1	7.894265474	17.4733313	1.146277744	3.59E-07	1.48E-06
PABPC1	326.8945947	710.1567563	1.119311991	0.000697185	0.001400029
ARHGAP10	6.696144895	2.843996561	-1.235411026	7.92E-07	2.94E-06
TRIP13	1.985285484	9.636484013	2.279160376	3.33E-09	3.21E-08
P4HB	110.3673558	233.7270467	1.082511173	1.36E-09	1.79E-08
AQP9	0.583648521	1.58749561	1.443580872	0.019438524	0.028345244
SCX	1.131222932	3.637671166	1.685131863	7.47E-07	2.82E-06
COL4A4	1.680192038	0.466994655	-1.847148194	1.47E-06	5.19E-06
P2RY14	3.618056505	0.5124241	-2.819804705	7.91E-10	1.33E-08
KLRB1	5.178188816	1.29460249	-1.999938388	0.001044742	0.002031982
TRIM59	0.585352379	1.556857494	1.411259608	2.23E-09	2.41E-08
KLK2	0.006323262	0.583523937	6.527978971	0.005732678	0.009490723
FSD1	0.245010143	1.808468862	2.883855376	8.60E-05	0.000206657
COL2A1	0.008115508	0.819217621	6.657421485	4.13E-05	0.000104939
FSCN1	29.97703005	87.84120418	1.551040375	9.59E-05	0.000228584
APOLD1	17.54057832	3.789299553	-2.210693217	3.87E-10	9.23E-09
P2RX1	26.44048016	1.513478818	-4.126807988	1.51E-09	1.89E-08
FRY	4.768172611	2.205158555	-1.112554071	6.43E-06	1.96E-05
TRIM24	3.927488105	9.372703931	1.254858405	0.000191454	0.000430891
TRIM17	0.491347488	2.760505167	2.490116715	4.60E-05	0.000116034
KLHL35	0.135106359	0.637496207	2.238321174	1.21E-07	5.61E-07
COL14A1	30.03345984	4.662486655	-2.687399181	4.42E-11	3.57E-09
COL12A1	8.205454611	18.79724631	1.195866159	0.035990863	0.04983773
APOC1	6.393598579	37.22244495	2.541472749	2.91E-08	1.68E-07
FRMD3	1.843134674	0.729982019	-1.336228656	1.32E-08	9.06E-08
APOBEC3A	9.589694353	3.096861955	-1.630677759	0.033887808	0.047238077
SCG5	0.79793528	2.189340106	1.456152449	0.000721412	0.001444417
KLHL17	1.525894937	4.284993741	1.489637466	7.26E-09	5.77E-08
COA6	10.05684305	21.57555559	1.101220211	2.06E-09	2.29E-08
APLN	0.567586271	3.076699726	2.438472051	4.00E-06	1.28E-05
TREM2	1.888120737	8.006564138	2.084232249	8.88E-05	0.000212818
OSBPL10	6.684152526	2.057916127	-1.69956047	2.34E-07	1.01E-06
KLF9	29.10471779	5.482231692	-2.408417823	2.98E-11	3.25E-09
ORC6	0.866228264	3.99215699	2.204349303	8.59E-10	1.38E-08
ORC1	0.773254736	3.738836393	2.273573672	7.28E-10	1.29E-08
TRAIP	1.084063989	3.573403368	1.720848858	7.46E-10	1.30E-08
SBK1	0.763440683	5.370355005	2.814429486	1.27E-05	3.63E-05
FOXM1	2.660193311	13.43691321	2.336598762	3.04E-09	3.02E-08
CNN1	670.6524768	34.63674665	-4.275190042	5.69E-11	3.78E-09
KISS1	0.894945776	9.081172008	3.343006323	0.004692364	0.007950139
CNIH2	0.312510647	1.663561251	2.412297737	2.92E-07	1.23E-06
AP1S1	23.09308226	48.24711038	1.062981795	7.30E-08	3.64E-07
SASS6	1.029793089	2.774434969	1.429839494	2.59E-09	2.67E-08
OR2B6	0.027531885	0.566294392	4.362376963	8.51E-09	6.48E-08
AOX1	6.047478711	0.606974841	-3.316625163	2.70E-11	3.25E-09
TRAF2	4.797673526	10.34016702	1.107852596	5.55E-09	4.85E-08
SARS2	1.585625411	3.421667002	1.109647375	1.13E-07	5.30E-07
FOXH1	0.074486377	0.524491602	2.815871169	7.66E-06	2.29E-05
CMTM1	0.240076011	0.646933906	1.430127076	1.23E-06	4.41E-06
SAPCD2	1.407280532	8.815589879	2.64714716	5.81E-10	1.17E-08
CMA1	6.703680706	0.853566072	-2.973378698	5.80E-09	4.96E-08
TPX2	5.628766405	34.00118628	2.5946944	2.60E-10	7.97E-09
SAMD10	3.595293358	7.877988082	1.131717742	0.000209286	0.000467544
KIFC2	3.296513932	12.23881032	1.892450244	1.48E-06	5.22E-06
SAMD1	15.10315926	31.27268584	1.050052767	2.91E-09	2.92E-08
ONECUT2	0.109024486	0.627138925	2.524132882	0.002047698	0.003742202
KIFC1	3.243668963	15.53254799	2.259596016	5.88E-10	1.18E-08
ANO9	2.793516482	5.673436194	1.022140455	0.000496659	0.001032398
TPSB2	23.63857737	5.810314168	-2.024455134	3.04E-09	3.02E-08
OLR1	1.290264412	9.228487613	2.83842749	0.004962201	0.00837083
CLSPN	0.449606511	1.915914166	2.091298096	7.38E-08	3.66E-07
TPSAB1	27.42204842	5.636189165	-2.282544406	3.65E-09	3.44E-08
KIF4A	1.348289157	7.522743349	2.480128938	2.50E-10	7.92E-09
TPM2	433.3469437	61.46789269	-2.817617599	2.78E-07	1.17E-06
SAC3D1	3.482708668	10.92057365	1.648766941	6.17E-10	1.19E-08
OLFML3	36.49012479	11.60451368	-1.652820021	6.71E-09	5.43E-08
KIF3C	2.133531563	5.421503023	1.345449417	6.28E-07	2.41E-06
FOXD1	0.193241786	1.568502762	3.02090907	0.026867498	0.038255605
ANLN	5.0148319	11.60218124	1.210122814	9.76E-08	4.65E-07
TPM1	144.5294028	16.75479952	-3.108716693	3.70E-07	1.52E-06
S1PR5	1.367445088	6.183896737	2.177033328	4.42E-06	1.39E-05
KIF2C	2.462027074	13.88176109	2.495272073	1.25E-10	5.54E-09
S1PR1	14.48346442	4.483762121	-1.691625089	1.83E-08	1.16E-07
OIP5	0.863888927	3.862035104	2.16044354	1.99E-09	2.25E-08
KIF26B	0.246914716	1.779022826	2.849000291	2.40E-08	1.44E-07
FOSL1	80.07680479	22.25533199	-1.847233387	0.002424683	0.004375041
S100B	5.803928579	2.759433027	-1.072657895	4.54E-06	1.43E-05
KIF24	0.34709473	1.195482834	1.784192048	8.29E-09	6.37E-08
FOSB	289.0954989	22.59694731	-3.677346354	6.87E-11	4.30E-09
KIF23	1.340716016	5.736760501	2.097232605	2.29E-09	2.45E-08
TP63	10.59061409	21.22012903	1.002647184	0.010865437	0.016798213
S100A5	0.960336328	2.574961593	1.422939255	0.035660224	0.049430231
CLN6	6.545343842	14.64951505	1.16231202	2.94E-09	2.94E-08
KIF20A	2.271495618	10.7618592	2.24421291	3.08E-09	3.05E-08
ODC1	84.67645579	31.85413836	-1.410480072	1.80E-05	4.99E-05
FLVCR2	0.619831916	1.565985206	1.337121636	1.07E-05	3.11E-05
KIF18B	0.741482898	6.166435207	3.05595139	1.55E-11	3.02E-09
OCIAD2	13.56982147	33.05754353	1.284577783	3.10E-07	1.30E-06
KIF18A	0.435286162	2.11539192	2.280888917	1.41E-09	1.83E-08
OAS3	6.583293832	18.83648276	1.516648107	1.65E-05	4.62E-05
KIF15	0.71231206	3.334039111	2.226689707	1.67E-09	2.01E-08
OAS2	7.422060263	19.25333946	1.375217081	0.001971742	0.003622626
KIF14	0.438002982	2.142642022	2.290378237	5.67E-09	4.93E-08
FLAD1	7.203367579	16.62803861	1.206874573	2.86E-10	8.04E-09
CLEC7A	1.243022057	3.113382587	1.324630976	0.029015624	0.04090752
ANGPTL2	31.97553916	13.04087767	-1.293927717	3.04E-05	7.92E-05
TOPBP1	3.801300368	8.522870094	1.164846315	6.49E-09	5.36E-08
OAS1	12.78124426	28.43621465	1.153701141	0.001037824	0.002021416
CLEC5A	0.161170654	0.790000766	2.293264968	1.61E-05	4.52E-05
TOP2A	6.172210995	30.1539648	2.288488422	3.15E-09	3.09E-08
RUNX2	1.202266964	2.525787625	1.070976055	0.005968955	0.009825488
NXPH4	0.295813359	4.977492104	4.072659914	2.04E-09	2.28E-08
KIF11	2.479582553	9.198408951	1.891287082	5.87E-09	4.99E-08
TONSL	1.657539432	5.930350602	1.839074208	1.25E-10	5.54E-09
ANAPC11	13.07984463	26.38800321	1.012536781	1.36E-08	9.29E-08
NUSAP1	4.641425284	20.14927117	2.118087856	3.69E-09	3.45E-08
RTKN2	0.448159455	1.513939129	1.756223161	3.62E-06	1.16E-05
NUP85	5.908737579	12.79160938	1.114275956	1.10E-10	5.45E-09
FGL2	45.43462437	4.87511827	-3.220283027	8.80E-10	1.38E-08
KHDC4	3.994221211	10.2583035	1.36080602	4.09E-09	3.76E-08
NUP210	3.538017342	12.54267304	1.825831817	1.97E-05	5.42E-05
CLEC10A	4.959062579	1.524855539	-1.701394859	5.39E-08	2.77E-07
NUP155	2.960789474	6.268816206	1.082211121	5.22E-07	2.05E-06
CLDN9	0.141078863	2.617252369	4.213479283	5.87E-05	0.00014474
AMH	0.193132301	1.654674836	3.098886362	3.56E-06	1.14E-05
RSAD2	1.320312237	6.503290687	2.300290763	0.002501075	0.004497968
NUP107	3.235678579	8.560029177	1.403547411	4.09E-09	3.76E-08
CLDN5	20.12268568	3.826946975	-2.394557051	1.86E-09	2.14E-08
NUF2	1.129838244	7.567070526	2.743618651	1.50E-10	6.28E-09
KDM6B	19.85784137	9.092895139	-1.126897184	0.000249728	0.00054711
FGF7	7.991738	1.639526268	-2.285230271	1.79E-09	2.10E-08
RRM2	5.484550443	20.18983964	1.880184176	9.76E-08	4.65E-07
NUDT8	4.340896958	8.774093613	1.015256922	1.69E-06	5.86E-06
NUDT1	6.260414	14.49558679	1.211283766	4.68E-09	4.21E-08
KCP	0.310090843	1.010864394	1.704826648	0.000244299	0.000536945
TNFRSF25	2.390755284	5.673732357	1.246831633	3.34E-06	1.08E-05
CKS2	19.83878758	76.22582695	1.941956037	5.10E-10	1.11E-08
ALKBH6	0.471378126	1.28560198	1.447487337	1.22E-09	1.65E-08
CKS1B	5.831378737	17.39081097	1.576416279	2.81E-09	2.85E-08
NTN1	4.232257605	1.602179349	-1.40139179	3.27E-08	1.84E-07
FERMT1	5.992762211	14.61042005	1.285704621	3.27E-05	8.48E-05
CKAP2L	0.695870938	3.754250164	2.431633126	9.01E-10	1.38E-08
NT5DC3	7.242824879	1.38658689	-2.385014468	0.019438524	0.028345244
FEN1	8.263308105	26.29802585	1.670163137	8.57E-09	6.52E-08
CKAP2	3.778515005	10.04552629	1.410661893	7.77E-08	3.81E-07
NT5DC2	10.19179589	25.11527629	1.301156855	4.69E-07	1.88E-06
CITED4	9.546454	23.86055089	1.321590499	0.00198424	0.003640672
CIT	0.725971026	2.466741902	1.764622897	2.00E-08	1.24E-07
TNFAIP6	9.529638521	3.598190072	-1.405150093	0.002846558	0.005072361
ALDH1B1	81.94019395	16.89572552	-2.277913005	0.000112797	0.000263905
TNFAIP3	33.09662905	13.05608878	-1.341961511	0.000112797	0.000263905
KCNJ15	3.772740309	7.840447861	1.055323268	0.019831892	0.02884157
CIP2A	0.939671179	3.425032635	1.86588983	3.41E-09	3.26E-08
TNFAIP2	48.37424837	121.6997399	1.331014934	0.001959316	0.003602229
FCRLB	0.942603952	8.238766119	3.127704654	1.10E-05	3.18E-05
CHTF18	1.704001153	6.174655789	1.857432403	1.78E-10	6.55E-09
AKT3	7.584193263	2.564052743	-1.56456979	4.42E-06	1.39E-05
TMSB15A	0.745466663	4.556531312	2.61172024	0.000761802	0.001511935
AKR1E2	0.793656468	1.84415945	1.216376818	0.018299038	0.026769722
KCNH2	6.120513821	1.281517243	-2.255799882	7.02E-09	5.63E-08
TMPRSS3	0.272464315	1.600022309	2.553952824	0.013900791	0.02093196
ROMO1	62.67109684	130.7096429	1.06049343	1.20E-07	5.58E-07
TMEM97	23.83139963	56.8150911	1.253410502	0.010184677	0.015871997
NRP2	8.307284158	3.169507273	-1.390118325	0.00058294	0.001192616
KCNG1	1.085227105	8.797695339	3.019128655	0.001240303	0.002366666
CHRNA5	0.649254126	1.628931372	1.32707064	4.69E-07	1.88E-06
RNFT2	0.193045244	0.945831117	2.292643597	4.32E-08	2.33E-07
FCN1	1.957746274	0.695662313	-1.49273473	4.28E-05	0.000108406
FCMR	6.862869155	3.184734321	-1.107638825	0.006650437	0.010848824
CHRM3	3.166583532	0.432005894	-2.873804237	0.000331388	0.000711125
AIM2	2.890951134	11.61922828	2.006898124	0.018299021	0.026769722
CHML	1.358379079	2.789940362	1.038348139	0.000456521	0.000954066
RNF207	1.586594247	3.593844305	1.179594686	8.81E-05	0.000211355
FCGR3A	4.594622105	19.59059323	2.092142971	0.007825939	0.012563055
CHIT1	0.071255618	0.917104135	3.68600989	0.002547942	0.004576238
NR4A3	22.93829574	1.83048068	-3.647463755	5.47E-12	1.93E-09
KBTBD11	1.4371111	0.584264532	-1.298477979	2.71E-06	8.94E-06
NR4A2	32.54010779	4.732509379	-2.78154176	1.69E-10	6.47E-09
CHI3L1	7.720182677	29.39911638	1.929065904	0.002194353	0.003996543
FCGR1A	0.364377188	1.347622385	1.886911752	0.003254767	0.005739611
CHEK2	2.376815063	4.853513666	1.029999901	1.84E-07	8.16E-07
AHNAK	99.44439421	41.95716986	-1.24497268	5.22E-07	2.05E-06
TMEM270	0.306265012	0.624737172	1.028468813	0.004060415	0.007010398
FCER2	1.963999675	0.762143074	-1.365660931	1.71E-06	5.94E-06
CHEK1	1.2285712	3.951187057	1.685304679	2.59E-09	2.67E-08
RNF128	13.54701406	29.2235752	1.10915779	0.015783576	0.023442745
NR2C2AP	8.907314895	19.61562738	1.138940976	2.13E-09	2.35E-08
KANK2	55.38583458	9.680888935	-2.516305609	2.53E-08	1.51E-07
FCER1A	5.536122053	1.31797127	-2.070556828	1.97E-09	2.24E-08
CHAF1B	1.131735563	4.171563239	1.882051213	1.58E-09	1.96E-08
TMEM223	4.832783632	10.79085974	1.158883503	1.49E-09	1.89E-08
FBXW9	3.443400105	7.654631708	1.152499142	8.48E-09	6.48E-08
CHAF1A	4.822157474	11.29408073	1.227816179	9.58E-09	7.06E-08
RNASEH2A	7.715754947	23.18666835	1.587416308	1.73E-09	2.05E-08
FBXO5	1.222879484	2.968679296	1.279539017	5.81E-07	2.25E-06
CHAD	0.383087114	0.988035074	1.366889759	0.019585073	0.028528364
NPR1	5.328620163	1.637523205	-1.702246647	9.16E-09	6.85E-08
CH25H	15.99229791	2.094128773	-2.932955187	1.02E-08	7.31E-08
CGB5	0.012761366	3.69319942	8.176944553	0.000129975	0.000300478
RNASE2	0.429819791	1.178243285	1.454833642	0.016526293	0.024425879
FBXO41	0.874329458	2.603718108	1.574324351	3.74E-07	1.53E-06
FBXO30	4.3671126	1.961344831	-1.154836526	0.000101273	0.000239412
CFP	2.022257711	0.603591025	-1.744323603	1.14E-07	5.34E-07
NPIPB15	0.664848725	3.317521454	2.319007773	0.001984072	0.003640672
RMI2	3.52464779	11.01855298	1.644383769	1.53E-07	6.91E-07
TMEM160	7.344177053	15.71198064	1.097192313	5.62E-08	2.88E-07
FBXL8	1.004139753	2.382747459	1.24666598	7.93E-08	3.86E-07
ITM2A	24.02116968	6.437420968	-1.899751683	5.21E-11	3.73E-09
FBXL6	3.246688458	11.36928707	1.80810093	2.70E-11	3.25E-09
ADRB2	2.858482005	1.364815732	-1.066543027	1.50E-05	4.25E-05
RIPPLY3	0.664658355	3.06043281	2.203050828	7.43E-06	2.23E-05
TMEM145	0.073558849	0.614761948	3.06305706	3.18E-07	1.32E-06
TMEM132A	2.4223968	12.72881237	2.393590708	3.19E-10	8.60E-09
FBN2	0.30593902	2.848434714	3.218853311	0.000540068	0.001114965
CEP72	0.996836895	2.255991525	1.178332277	3.49E-07	1.44E-06
TMEM119	17.33623216	5.808804334	-1.577477239	3.85E-05	9.86E-05
RIBC2	0.525130982	2.069654221	1.978640535	5.86E-08	2.99E-07
ITGB4	43.86019737	91.68900288	1.063836404	0.000756647	0.001502799
FBN1	11.89656138	4.525331662	-1.394449197	0.000721412	0.001444417
RHPN1	2.336004563	10.28483498	2.138403649	1.52E-06	5.35E-06
FBLN5	20.98978011	4.451141592	-2.237439754	9.01E-10	1.38E-08
CEP55	2.752997232	11.41457057	2.051801521	3.30E-09	3.20E-08
CEP152	0.410380947	1.029718883	1.327214872	1.70E-08	1.10E-07
ADGRE2	0.346866263	1.072609909	1.628674053	0.000233772	0.000517992
RHOJ	7.202798105	2.229321178	-1.691952986	6.02E-10	1.18E-08
CEP131	3.764691842	10.1166853	1.42613299	2.53E-09	2.64E-08
TMC6	5.233169174	13.89675762	1.40899151	1.85E-08	1.16E-07
RHOB	376.9711474	99.41869068	-1.922865098	3.30E-11	3.46E-09
FASN	15.83548779	49.70609883	1.65026157	1.01E-08	7.29E-08
CENPW	10.47800495	26.2441	1.324629075	6.31E-06	1.93E-05
ITGA9	4.986568816	1.277974705	-1.964188179	7.69E-08	3.78E-07
CENPO	1.047744005	3.116504467	1.572642514	1.99E-09	2.25E-08
RHEBL1	0.500561165	1.978862641	1.983053202	1.95E-08	1.22E-07
CENPN	2.298257626	4.849378159	1.077259233	7.14E-06	2.16E-05
RHBG	0.445375178	4.155638265	3.221977017	0.000872146	0.001717199
CENPM	3.085719088	9.566988179	1.632458085	7.76E-09	6.07E-08
RHBDD3	4.870381737	10.86819453	1.158005534	2.23E-09	2.41E-08
FANCI	2.204973505	7.415479764	1.749778714	8.80E-10	1.38E-08
CENPL	0.717765642	1.965633401	1.453409507	3.41E-09	3.26E-08
ADCY9	4.158923316	1.79726663	-1.210405631	7.87E-06	2.34E-05
TM4SF19	0.052975501	0.96677564	4.189783882	1.66E-07	7.41E-07
FANCG	3.382518684	8.841225597	1.386148471	2.42E-09	2.55E-08
CENPK	0.567034868	2.532725723	2.159181495	1.34E-09	1.79E-08
ADCY4	1.885583016	0.938754816	-1.00619036	7.94E-06	2.36E-05
FANCE	2.966660684	6.306101844	1.087908544	2.89E-06	9.51E-06
CENPI	0.427972492	1.888026634	2.141289142	1.75E-09	2.06E-08
RGS20	0.133302837	1.154854625	3.11493187	1.07E-06	3.88E-06
ISL2	0.250818256	0.985534054	1.974263365	2.59E-08	1.53E-07
FANCD2	1.128269168	4.02331246	1.834272497	2.69E-10	7.97E-09
CENPH	2.273977195	6.818869505	1.58431479	1.15E-09	1.58E-08
ADCK5	3.369693611	7.755577734	1.202616835	5.33E-08	2.75E-07
RGS2	132.5772774	21.86464658	-2.600161597	2.95E-11	3.25E-09
FANCB	0.189022011	0.82408627	2.124241133	2.19E-10	7.45E-09
CENPF	2.053786551	8.00440651	1.962508187	1.64E-08	1.07E-07
RGS17	0.290631294	0.613297067	1.077395995	0.021582251	0.031236864
ISG15	37.93230326	217.5612345	2.519922637	2.85E-08	1.66E-07
FANCA	0.532123831	2.519993407	2.243586038	4.59E-11	3.57E-09
CENPE	0.684979959	2.873548106	2.068699517	2.34E-09	2.50E-08
ADAT3	0.775408835	1.715478764	1.145582188	1.53E-05	4.32E-05
CENPA	0.903145699	6.295860822	2.801372995	1.19E-10	5.54E-09
TLR2	1.880672311	4.512055838	1.262536427	0.004545407	0.007739708
ADARB1	12.79431948	2.638542195	-2.277690453	0.000353528	0.000755656
CEMIP	0.851655365	3.22237363	1.919782137	0.000428427	0.000900193
RGS1	24.77322968	12.3663929	-1.002357217	4.56E-05	0.00011521
FAM72D	0.090736815	0.656546955	2.855138271	8.81E-11	4.70E-09
CELSR3	0.296189564	2.040720509	2.784485893	1.35E-08	9.21E-08
FAM72B	0.1238083	0.822514073	2.731932326	2.68E-10	7.97E-09
IRF9	1.073159321	2.380130783	1.149176575	4.18E-05	0.000106004
RGL3	2.534646929	6.711411653	1.404831453	0.01196247	0.018358647
TLCD1	6.054076474	17.75553711	1.552290199	2.02E-06	6.90E-06
NMB	5.771886053	17.33999675	1.586988904	3.16E-07	1.32E-06
IRF7	7.377092053	17.04209922	1.207978912	9.02E-05	0.000215963
RGCC	38.29153005	15.91287622	-1.266830685	2.16E-05	5.86E-05
IRF4	1.507203648	0.650166408	-1.21299344	0.001618363	0.003022351
FAM71E1	0.791715982	1.803452052	1.187706187	0.000361201	0.000770241
TK1	12.33861905	54.92473648	2.154275107	1.84E-09	2.13E-08
TIPARP	31.24894679	8.734831263	-1.838955827	1.61E-06	5.62E-06
RFC5	3.545325684	8.653412186	1.28735096	6.94E-10	1.26E-08
IQGAP3	1.197768551	7.117062162	2.570932679	2.33E-10	7.63E-09
ADAM8	5.181909437	15.27092997	1.559232215	1.17E-05	3.38E-05
TINAGL1	24.02086563	87.49443506	1.864903118	1.61E-06	5.62E-06
RFC4	3.597552837	11.02975213	1.616312589	1.21E-09	1.63E-08
CDT1	2.475287949	11.68305539	2.238749354	7.46E-10	1.30E-08
RFC3	2.676571105	6.953197473	1.377290584	1.15E-07	5.39E-07
FAM43A	12.41989237	3.850445806	-1.689555275	1.02E-07	4.83E-07
CDKN3	2.337852847	8.190729596	1.808807842	6.93E-08	3.48E-07
ADAM33	7.976348263	1.030247479	-2.952737468	2.50E-11	3.25E-09
CDKN2A	0.859437035	15.69640513	4.190898425	0.002335834	0.004234379
TIMELESS	3.693204611	11.58812599	1.649702177	4.42E-10	1.00E-08
FAM24B	0.512492906	1.55971248	1.605676164	7.69E-07	2.87E-06
CDKAL1	3.289061211	6.781534908	1.043935987	0.00211328	0.003859218
FAM234B	1.790248089	3.626940054	1.018593373	0.003334478	0.005861185
ADAM12	1.222302774	3.463741095	1.502729401	0.014230997	0.021405497
INSYN1	1.9226595	0.45185876	-2.089159488	7.84E-09	6.10E-08
TIGD3	0.285252749	0.760064435	1.41388094	0.000371673	0.000791332
CDK5R1	0.948038037	2.154858071	1.184576001	0.000878057	0.001727544
CDK5	3.262429895	7.490188406	1.199055108	1.11E-09	1.55E-08
TICRR	0.38818614	1.635801027	2.075176762	5.47E-10	1.15E-08
CDK2	7.406639737	17.04039937	1.202068078	2.94E-08	1.70E-07
RELL2	0.438325704	1.506149042	1.780789351	6.49E-09	5.36E-08
NHLRC1	0.979425105	2.00055001	1.030389612	0.001169075	0.002246506
ACTL8	0.073995618	0.673113325	3.185337681	0.001044553	0.002031982
FAM171A2	0.300669332	1.884407745	2.647861542	2.56E-07	1.09E-06
ACTL6A	8.413060947	20.70098289	1.298996568	2.86E-10	8.04E-09
RECQL4	2.621313642	12.23927567	2.223156292	9.37E-11	4.87E-09
CDK1	2.775738716	15.81162291	2.510041778	5.34E-11	3.73E-09
NFE2L3	3.145765621	10.36763561	1.720603828	1.30E-06	4.64E-06
INA	3.445246812	14.29338279	2.052668153	0.007610852	0.012261177
CDIP1	9.356784684	4.396030494	-1.089811461	4.75E-08	2.50E-07
ACTA2	864.0475026	105.3161939	-3.036383341	7.73E-10	1.31E-08
FAM136A	9.636023158	19.67578228	1.02991123	1.46E-09	1.88E-08
THEM6	15.20594758	33.60888731	1.144207057	0.000566996	0.001166135
RDM1	0.175390492	1.451484125	3.048886351	8.39E-10	1.38E-08
RCSD1	4.821494105	2.045679166	-1.236900386	4.64E-07	1.86E-06
NFATC4	8.386215684	3.233300153	-1.375012494	4.90E-08	2.56E-07
RCOR2	1.006225268	3.48286972	1.791323184	0.00510863	0.008560513
THBS1	197.0031347	38.19422276	-2.366792248	2.73E-05	7.19E-05
NFATC1	3.5367176	1.337908507	-1.402431566	6.78E-07	2.57E-06
FAM111B	0.906279647	4.822073748	2.411625524	5.67E-09	4.93E-08
CDH24	1.590334253	4.898817134	1.623103419	4.14E-08	2.24E-07
ACP6	1.648228342	3.612526778	1.132092157	0.000866315	0.001709386
RCC2	26.25641537	68.75472841	1.388788967	1.74E-11	3.16E-09
FAM110B	2.331056105	0.77342705	-1.591646601	6.51E-08	3.29E-07
ACP5	10.93192489	24.2632326	1.150224321	0.01189904	0.018281925
RCC1	8.419669947	25.46518594	1.596690666	1.96E-11	3.25E-09
FADS1	2.395152063	5.512052419	1.202472355	0.007484358	0.012086017
IL6ST	24.46840447	9.208237978	-1.409923006	1.02E-08	7.31E-08
FABP6	3.024858319	12.03283355	1.99203694	0.001232008	0.002354497
CDCA8	2.481830721	14.11321809	2.507570367	1.13E-10	5.49E-09
ACBD7	0.286245499	0.694284416	1.278273778	0.026111824	0.037220835
CDCA7	1.549916384	6.249229155	2.011487858	2.34E-07	1.01E-06
NETO2	1.319008155	3.417861362	1.373640394	0.000637687	0.001289112
CDCA5	2.674471179	11.40288401	2.092073194	8.11E-09	6.27E-08
ACAN	0.173376434	0.53817692	1.634172709	0.004465956	0.007628289
TGFBR2	41.41397511	18.22163123	-1.184465568	5.11E-08	2.65E-07
RBMS3	2.823053732	0.733893833	-1.943613308	1.14E-09	1.57E-08
IL4I1	1.935436471	4.50690684	1.219478676	0.005668669	0.009405151
CDCA4	4.647052895	14.709673	1.662377204	5.28E-10	1.14E-08
TFRC	12.70359926	32.27803955	1.345315649	8.47E-05	0.00020382
CDCA3	1.000094539	5.04667244	2.335196065	3.78E-10	9.23E-09
FAAP24	1.168714432	3.250565768	1.475768385	7.73E-10	1.31E-08
CDCA2	0.593933364	2.92364574	2.299395526	1.71E-09	2.03E-08
IL37	0.007958174	0.675101413	6.406522948	6.58E-09	5.36E-08
CDC7	1.369904563	4.542551144	1.729427369	1.05E-08	7.44E-08
ACACB	4.842033053	0.868677842	-2.478719784	7.78E-11	4.41E-09
TFF2	0.994887068	6.646485874	2.739987085	0.026966674	0.038376736
NEK2	1.310317812	7.278836375	2.47379106	3.87E-10	9.23E-09
IL34	4.665982895	2.164293019	-1.108285183	5.29E-06	1.65E-05
F8	1.963877784	0.676449183	-1.537651686	2.44E-07	1.04E-06
CDC6	1.814868358	8.069457087	2.152606707	8.29E-10	1.38E-08
NEIL3	0.2846844	1.451745966	2.35035368	2.25E-08	1.36E-07
RBBP8NL	1.659975541	6.311463697	1.926812636	2.20E-05	5.94E-05
CDC45	1.649600715	8.183711793	2.310638475	5.35E-10	1.15E-08
CDC25C	0.541221081	2.750279709	2.345288413	3.87E-10	9.23E-09
ABI3BP	9.215838316	1.061269957	-3.118323723	8.28E-11	4.60E-09
CDC25B	9.362197526	23.09126163	1.30242789	0.000257143	0.000561095
F12	1.364675557	2.900684832	1.08783555	0.00060764	0.001235716
CDC25A	1.077772517	3.808680213	1.821238457	1.08E-08	7.65E-08
ABHD3	2.519050516	5.319234738	1.078338651	1.92E-06	6.59E-06
TEX45	0.20437082	0.951007211	2.218267057	0.007568289	0.012200132
CDC20	7.3976067	43.62794916	2.560122152	2.83E-10	8.04E-09
RASGRP2	4.398331405	0.968206808	-2.183569168	2.84E-09	2.87E-08
EZH2	1.927299325	7.508680556	1.961978765	1.81E-09	2.12E-08
TESMIN	0.253738981	1.110356906	2.129606405	2.61E-07	1.11E-06
ABCC4	7.872843726	3.476456186	-1.179267434	7.71E-05	0.000186225
TERT	0.056899013	0.628044041	3.464390201	6.56E-09	5.36E-08
NDC80	1.744147647	7.54863702	2.113694001	4.28E-09	3.89E-08
ABCB9	0.300656292	0.73830048	1.296092945	6.56E-09	5.36E-08
RAP1GAP	2.836632969	6.202978028	1.128781522	0.001714428	0.003188624
CD79B	11.04671251	4.21468549	-1.390120206	7.90E-05	0.000190484
TEK	2.737573668	1.209727545	-1.178215629	1.60E-06	5.59E-06
IL16	2.055605642	0.866757237	-1.245863635	8.71E-07	3.21E-06
EXO5	1.512955326	3.052566034	1.012653115	7.76E-07	2.90E-06
TEDC2	0.844750554	3.839476161	2.184312194	1.94E-10	6.94E-09
RANBP1	9.968835632	23.68394335	1.248412397	1.02E-09	1.48E-08
NCKAP1L	5.389880911	2.179290263	-1.306395033	3.41E-05	8.79E-05
EXO1	0.663097352	3.491867626	2.396706269	1.00E-09	1.46E-08
NCAPH	1.530686233	7.728960476	2.336095806	8.49E-10	1.38E-08
CD69	5.861222563	2.675730841	-1.131268622	4.09E-07	1.66E-06
NCAPG2	1.823408784	5.521601237	1.598448671	1.83E-08	1.16E-07
ETV4	1.823762584	11.45296394	2.650731167	1.12E-08	7.84E-08
TDRD5	0.264139675	1.232855786	2.222631129	0.001057051	0.002054454
NCAPG	1.111579836	5.351987829	2.267463265	1.65E-09	2.01E-08
NCAPD2	8.411989947	21.33958315	1.343012963	2.04E-08	1.26E-07
IGSF8	15.35961121	35.30861765	1.200878642	5.98E-07	2.30E-06
RADX	1.758467889	4.662844163	1.406891223	0.008598553	0.013690265
RAD9A	3.301424042	7.832552611	1.246394102	1.07E-07	5.07E-07
NCALD	4.773903789	1.203713265	-1.987677721	7.67E-09	6.02E-08
RAD54L	0.745080593	4.102914871	2.461180831	1.72E-10	6.47E-09
ESM1	0.259480276	5.965575142	4.52296445	5.69E-12	1.93E-09
CD55	91.06756	26.16788241	-1.799140049	0.001184569	0.002274673
RAD54B	0.304857245	0.960117832	1.655077643	2.65E-09	2.72E-08
ESCO2	0.287197003	0.961184044	1.742772007	1.21E-07	5.61E-07
RAD51AP1	1.370949068	5.733092786	2.064138653	6.56E-09	5.36E-08
TCF19	4.438566105	14.43700111	1.701605504	6.37E-08	3.23E-07
RACGAP1	4.448696232	11.95274802	1.425887846	9.86E-08	4.69E-07
IGFBP5	130.1209663	45.70855568	-1.509317304	3.49E-08	1.94E-07
RAC3	1.485630705	10.79402401	2.861085358	3.70E-11	3.52E-09
IGFBP3	92.78345053	268.1085272	1.5308777	0.003520368	0.006156119
IGF2BP3	0.035293206	0.890458037	4.657085238	0.000170978	0.000387047
ERCC6L	0.425695957	1.917636147	2.171433716	3.49E-09	3.32E-08
RAB42	0.626528653	1.825818791	1.543091194	0.000113666	0.000265482
IGF2BP1	0.03772891	1.050575655	4.799365811	2.53E-06	8.41E-06
ERBB3	11.87203988	25.33294279	1.093446833	0.001547098	0.00290121
NANOS3	0.349376424	0.740878991	1.084455665	0.003334477	0.005861185
ERBB2	23.01796821	63.26012025	1.458535805	0.00392071	0.006790739
RAB3B	0.223182367	0.662650915	1.570026007	0.00130696	0.002485142
EPYC	0.017145781	0.968736007	5.82017808	0.005109251	0.008560513
RAB30	1.941934179	0.83092826	-1.224698473	3.27E-05	8.48E-05
EPOP	2.949671916	7.062524619	1.259629495	0.000453317	0.000948097
CD34	16.36479332	4.398421353	-1.895537661	7.28E-10	1.29E-08
EPHX4	0.494063599	1.146650882	1.214657532	0.005571643	0.009289486
IFIT3	6.083600895	22.51474199	1.88787253	0.003782887	0.006568753
CD302	1.981069958	0.764852675	-1.373026037	4.42E-07	1.78E-06
IFIT2	2.071223747	6.343105565	1.614705941	0.015067371	0.022514177
RAB11FIP4	1.783637063	4.351632492	1.286734638	0.000268653	0.000584336
MZT2A	6.024094421	12.94829183	1.103945499	4.09E-08	2.22E-07
MZT1	6.284090842	12.72859644	1.018297403	4.01E-08	2.19E-07
IFIH1	3.113383211	6.807556325	1.128653852	0.022341187	0.03219829
EPHB2	0.968470168	3.312799219	1.774271252	1.99E-05	5.46E-05
TBC1D31	0.566395121	1.328920597	1.230374163	1.63E-09	2.01E-08
IFI6	56.53287263	369.6455824	2.70898076	5.19E-05	0.000129095
IFI44	8.833718	26.13122686	1.564682178	0.004361978	0.007464743
CD248	45.32015126	17.63759774	-1.361498599	3.28E-06	1.06E-05
ENTPD6	8.310065105	18.07932612	1.12140922	1.48E-09	1.88E-08
ENTPD1	6.99853	3.273421899	-1.096252366	0.000139656	0.000320407
PYCR3	3.442524311	8.377360169	1.283028858	5.74E-09	4.96E-08
PYCR1	3.055359437	21.45174211	2.811680799	5.87E-09	4.99E-08
MYO10	1.808640326	5.415985219	1.582318265	3.55E-05	9.14E-05
TAP1	18.581037	48.19628818	1.375091022	0.009594283	0.015081481
MYL9	1350.895059	113.2813844	-3.575932899	6.79E-09	5.48E-08
ENGASE	5.167806105	10.76234805	1.058369023	0.000242514	0.000534317
CD200	10.23137884	3.554554043	-1.52526011	2.80E-07	1.18E-06
MYEOV	1.390825808	8.2420566	2.567062628	0.000837595	0.001653915
TAGLN	743.6426984	94.82920323	-2.97120629	5.42E-09	4.78E-08
MYCT1	4.624798526	1.695827878	-1.44740077	7.10E-09	5.68E-08
IBSP	0.046741563	1.873445185	5.32484399	9.81E-09	7.14E-08
MYCN	0.992559589	3.968784358	1.999471553	0.024758801	0.035419925
EN1	0.17545886	1.158641237	2.723229215	3.90E-05	9.97E-05
CD1C	2.923156384	1.435363432	-1.026110942	2.18E-05	5.90E-05
MYCL	13.62690484	28.91045197	1.085133252	0.008741764	0.013902011
EMP1	117.8845279	19.24685345	-2.614679867	1.02E-08	7.31E-08
MYC	95.12029158	35.75731099	-1.41151489	2.14E-05	5.82E-05
EME1	0.291347903	1.991420358	2.772982951	1.25E-11	2.71E-09
MYBL2	6.89751108	40.15753394	2.541522902	1.05E-09	1.49E-08
EMCN	5.361796842	1.639506691	-1.709454767	6.78E-10	1.26E-08
MYB	0.38284347	1.620538718	2.081646935	0.000116311	0.00027096
TACC3	4.274567247	17.05131383	1.996032629	9.89E-10	1.46E-08
MXD3	0.9920937	2.702944147	1.445983411	4.09E-08	2.22E-07
HSPG2	36.33158874	10.93814626	-1.731856196	0.01052016	0.016320043
PTGS2	62.58587142	14.70370628	-2.089657157	6.72E-07	2.55E-06
PTGS1	108.3384978	6.785749903	-3.996893923	8.39E-09	6.43E-08
PTGIS	54.21206374	6.360872307	-3.091317398	2.20E-08	1.34E-07
MX1	8.529261474	20.45041495	1.261637384	0.033107426	0.046221296
HSPB7	29.89953353	2.755838574	-3.439559688	3.27E-08	1.84E-07
HSPB6	243.5956826	11.49191066	-4.405797976	4.42E-12	1.93E-09
ELN	26.45192784	6.828640124	-1.953702662	4.36E-08	2.34E-07
CCT5	22.55449895	51.04990333	1.178492992	2.11E-08	1.30E-07
MTX1	3.020002789	6.299266029	1.060633858	4.31E-11	3.57E-09
PTGER4	9.729087211	4.829853006	-1.010325175	0.00015063	0.000343845
CCT2	27.92887684	63.00356424	1.17367589	6.78E-06	2.06E-05
PTGDS	77.63115442	16.4002837	-2.24291497	1.68E-08	1.09E-07
SYNGR3	0.233403143	0.797735692	1.773086839	0.005020311	0.008458369
MTHFD2	6.790600632	14.84751942	1.128610827	4.08E-05	0.000103652
SYNE4	1.637051037	6.592782462	2.009788178	3.69E-06	1.18E-05
MTHFD1L	2.593916305	7.999618706	1.624799306	9.01E-10	1.38E-08
HSF2BP	0.182753256	0.63252351	1.791221992	1.88E-07	8.32E-07
MTFR2	0.674920959	3.033414612	2.168152239	5.74E-10	1.17E-08
HSD17B3	0.165676919	0.715924818	2.111435462	0.01379216	0.020803104
MTERF3	7.005602947	14.02545216	1.001466153	5.47E-10	1.15E-08
SYCP2	0.204959662	1.127404947	2.4595939	3.73E-05	9.56E-05
MTCP1	0.378824158	0.923000028	1.284802356	2.59E-06	8.59E-06
SYCE3	0.340788534	0.707402077	1.05365366	0.000272544	0.000590439
MTBP	0.294452478	1.059506133	1.847285218	2.69E-10	7.97E-09
CCNO	2.650591228	6.122967915	1.207916927	0.000371673	0.000791332
SYCE2	0.327050195	0.751532387	1.200323204	0.002009454	0.003679492
CCNF	2.017685337	5.695285584	1.497066986	1.71E-08	1.10E-07
PSRC1	1.444948416	5.054188436	1.806461464	1.65E-09	2.01E-08
CCNE2	0.323155371	1.542027804	2.254528905	9.69E-09	7.09E-08
CCNE1	2.271162995	11.62103959	2.355235982	6.39E-10	1.22E-08
SVEP1	5.259012874	0.703315942	-2.902547203	5.41E-10	1.15E-08
PSPH	2.862040526	6.856973479	1.260527842	3.13E-07	1.31E-06
EGR3	21.97246647	1.94095405	-3.500858956	9.00E-12	2.45E-09
CCND2	18.60583826	6.582102996	-1.499134884	1.49E-08	1.00E-07
MSI1	0.264078343	1.903088257	2.849304571	0.003314384	0.005833403
EGR2	12.45211416	2.745669898	-2.181160617	1.21E-08	8.40E-08
SUV39H1	2.488486479	5.233022484	1.072375909	2.44E-07	1.04E-06
PSMG3	10.33040816	29.23334383	1.500717603	1.74E-10	6.47E-09
CCNB2	3.414345926	16.01924244	2.230124785	3.92E-10	9.25E-09
HPGDS	1.849445216	0.518364756	-1.835053028	5.10E-10	1.11E-08
CCNB1	6.8103626	30.26958864	2.152065551	1.60E-09	1.98E-08
CCNA2	3.357871547	13.91329191	2.050844857	5.80E-09	4.96E-08
PSMD3	19.23630474	41.03083048	1.092876669	1.02E-10	5.15E-09
HPDL	0.524169013	2.324519492	2.14882855	0.008410869	0.013422858
CCN4	0.649139636	3.213331255	2.307468959	0.022341187	0.03219829
PSMC3IP	1.177456379	2.710238525	1.202746213	3.07E-08	1.76E-07
EFNA4	6.101775853	16.78294554	1.459694854	2.15E-08	1.32E-07
CCN2	424.0402089	63.98822627	-2.728322691	2.45E-09	2.57E-08
STXBP6	2.065452158	0.600721803	-1.78168871	2.16E-07	9.38E-07
HOXC13	0.287473182	2.030442313	2.820294758	1.85E-05	5.10E-05
EFNA1	18.61981289	46.18501675	1.310586316	4.64E-05	0.000116864
HOXB9	1.25972689	4.36285324	1.792160954	0.001910329	0.003516917
EFEMP1	37.26864647	15.80948522	-1.237172032	4.23E-06	1.34E-05
HOXB5	1.259841771	4.7014416	1.899860646	1.75E-05	4.89E-05
PSAT1	6.451706095	18.10249523	1.488435947	1.10E-05	3.20E-05
STRA6	0.788099861	2.298501516	1.544243267	0.003354682	0.005892891
CCL23	1.662331847	0.6499668	-1.354770479	1.81E-06	6.22E-06
PRX	2.090593311	0.982613366	-1.089216669	1.49E-07	6.74E-07
ECT2	2.514601511	9.443768588	1.909032896	6.14E-09	5.17E-08
CCL21	31.27836216	14.58680834	-1.100500721	0.000247122	0.000542711
ECSCR	6.801581105	2.52965572	-1.426929105	6.92E-07	2.61E-06
ECE2	0.746465905	2.576056987	1.787016237	1.13E-09	1.55E-08
CCL2	92.56496132	12.45965404	-2.893202182	1.52E-06	5.35E-06
STMN1	14.87781584	53.50557329	1.846526429	2.56E-08	1.52E-07
CCL19	44.36534977	13.42841764	-1.72414403	0.001341495	0.002545473
MRGBP	5.463735211	12.15822713	1.153973402	7.46E-10	1.30E-08
PRR7	1.192249653	2.853383357	1.258987226	2.27E-06	7.68E-06
EBF1	4.285760263	0.890346362	-2.267112565	2.63E-10	7.97E-09
STIL	0.483351987	2.513307736	2.378441252	7.49E-11	4.34E-09
E2F7	0.355615198	1.851511176	2.380314369	2.56E-08	1.52E-07
PRR19	0.346322678	1.321416155	1.93189612	1.92E-09	2.21E-08
E2F5	0.859353621	1.891754974	1.138401416	3.06E-05	7.98E-05
HMMR	1.167188296	5.634122256	2.271153548	1.71E-09	2.03E-08
E2F3	3.730295789	10.31175369	1.466927771	1.23E-06	4.41E-06
PRR11	1.602830258	7.289799749	2.185257534	2.87E-09	2.90E-08
HMGB3	6.405725705	27.41362191	2.097459023	2.14E-11	3.25E-09
E2F1	3.829135747	15.36037709	2.004122922	1.85E-08	1.16E-07
HMGB2	24.81881837	60.24759209	1.279469153	1.41E-06	5.01E-06
CCDC80	36.84992805	6.614591123	-2.477937918	3.84E-08	2.10E-07
HMGA1	67.75101211	166.3827529	1.296191489	7.21E-06	2.17E-05
DYSF	8.893824789	3.256811612	-1.449343713	0.002743653	0.00490827
CCDC77	1.584256042	3.356515017	1.083158579	4.85E-08	2.54E-07
STAT1	26.62033684	53.35795944	1.003174668	0.010982748	0.016960305
HLA-G	1.626667563	4.188343981	1.364460491	0.012154561	0.01860099
PROCA1	0.368994316	1.010825162	1.453862984	2.89E-05	7.59E-05
CCDC34	1.995948684	4.946349207	1.309289466	2.88E-08	1.67E-07
MOCOS	2.050340705	4.335194061	1.080232913	2.82E-05	7.42E-05
STAC	1.624576283	0.464782595	-1.805435538	7.33E-06	2.21E-05
PRKY	0.634010196	1.813145621	1.515916853	0.01490745	0.022324255
DUSP5	136.9613913	31.39826169	-2.125012668	4.53E-05	0.000114391
CCDC18	0.575032558	1.492484606	1.376000503	5.55E-09	4.85E-08
DUSP23	27.08950574	57.72740391	1.091522276	4.42E-06	1.39E-05
MND1	1.249176411	3.580482928	1.519176958	1.90E-07	8.36E-07
DUSP2	113.9868362	20.48954364	-2.475907467	0.004160579	0.007151571
CCDC167	14.83158821	33.07217102	1.15694466	2.00E-08	1.24E-07
MMS22L	0.310389395	0.742974132	1.259232717	5.68E-08	2.90E-07
MMRN1	3.737328863	0.530452969	-2.816710768	5.42E-09	4.78E-08
DUSP12	6.030173895	12.49944555	1.05159259	4.48E-09	4.05E-08
PRKAG2	7.654654158	2.895059329	-1.402744284	2.88E-08	1.67E-07
MMP9	6.212235507	50.95762888	3.03611372	0.00315757	0.005582682
CCDC134	1.395659942	3.257335745	1.222744965	2.13E-08	1.31E-07
PRIM1	1.856003989	4.920107126	1.406489916	1.09E-07	5.15E-07
DUS1L	11.25042821	27.64167987	1.296865381	1.17E-09	1.59E-08
DTYMK	7.039810316	16.74958215	1.250516644	1.36E-09	1.79E-08
CBX8	1.029933653	3.364416459	1.707804895	2.28E-11	3.25E-09
PRELP	42.83805616	3.962980366	-3.434235292	1.99E-10	7.02E-09
MMP15	8.023455842	16.47612769	1.038081542	0.000126512	0.00029297
HJURP	1.068533229	6.846426079	2.679719306	2.84E-11	3.25E-09
CBX6	16.60015974	7.916541124	-1.06825499	2.09E-05	5.71E-05
DTL	1.092223534	4.321687777	1.9843267	7.59E-09	5.98E-08
CBX3	23.20608158	49.71953935	1.09930999	7.40E-11	4.34E-09
CBX2	1.005526659	5.049034561	2.328056221	2.48E-08	1.48E-07
DSN1	4.566971684	11.62347276	1.347731419	4.00E-09	3.70E-08
DSCC1	1.341965747	4.308299766	1.682770786	2.97E-08	1.71E-07
PRC1	3.216978995	11.19956425	1.799664181	1.16E-08	8.08E-08
PRAME	0.081055399	4.590246939	5.823519664	0.028359164	0.040148431
MKI67	2.322390439	10.78767342	2.215701309	2.21E-09	2.40E-08
CAVIN2	43.068095	3.714053632	-3.535552958	3.87E-12	1.93E-09
PRAC2	2.225656732	0.949962645	-1.22828841	2.05E-05	5.60E-05
MITF	3.385611716	1.006373195	-1.750251124	8.47E-07	3.13E-06
CAV1	101.1734979	43.55612073	-1.215884057	2.14E-05	5.82E-05
MIS18A	4.940207842	13.50032107	1.450350074	5.61E-10	1.16E-08
DPT	59.03804847	6.287814428	-3.231014488	1.50E-10	6.28E-09
SRRM3	1.174594916	2.456275475	1.064309072	0.016445166	0.024319183
PPP1R35	9.214743	20.91278228	1.182369179	1.91E-08	1.20E-07
MIF	26.59825026	62.3410003	1.228849961	2.27E-07	9.83E-07
