# Supplementary material for: An Individualized Prognostic Signature for Clinically Predicting the Survival of Patients With Bladder Cancer
Source: Front Genet. 2022 Mar 29;13:837301. doi: 10.3389/fgene.2022.837301 (PMC9002098; doi:10.3389/fgene.2022.837301)
Supplement: Supplementary file 2 [file Table4.XLS]

Table S4 multiCox
id	HR	HR.95L	HR.95H	pvalue
Age	1.022416092	1.006564231	1.038517595	0.005425267
Stage	1.585569528	1.303658131	1.928443253	3.94E-06
riskScore	1.084578847	1.060638847	1.109059205	1.01E-12
