# Supplementary material for: An Individualized Prognostic Signature for Clinically Predicting the Survival of Patients With Bladder Cancer
Source: Front Genet. 2022 Mar 29;13:837301. doi: 10.3389/fgene.2022.837301 (PMC9002098; doi:10.3389/fgene.2022.837301)
Supplement: Supplementary file 3 [file Table2.XLS]

Table S2. 144 overall survival associated differentially expressed immunologic genes
id	HR	HR.95L	HR.95H	pvalue
PPP1R16A	0.7244914	0.545775936	0.961727614	0.025748641
MICB	0.824257022	0.679994324	0.999125455	0.048967229
ZNF92	0.742527322	0.555017404	0.99338655	0.045000898
MFAP5	1.181143034	1.047553158	1.331769043	0.006556115
MFAP4	1.11803604	1.021780456	1.223359265	0.015138319
ZNF692	0.774740729	0.610327765	0.983444031	0.035981255
SPON1	1.159440866	1.038737441	1.294170276	0.008350277
CALD1	1.199519317	1.054062834	1.365048218	0.005810811
ZNF600	0.682688892	0.528453066	0.881940428	0.003483652
DNASE1L2	0.598448776	0.407941795	0.877921659	0.008642974
HIC1	1.29972118	1.002722608	1.684688399	0.047646817
ZNF521	1.344859395	1.067054771	1.694989649	0.012082738
CABP4	0.798919457	0.641674179	0.99469843	0.044696641
HES4	0.871451325	0.765592895	0.991946787	0.03731209
SPAG4	0.845375624	0.721052348	0.99113462	0.038481817
ZNF432	0.757859637	0.603557722	0.951609448	0.016986937
SP6	0.8577673	0.757889249	0.970807728	0.015139534
PODN	1.13964092	1.007409366	1.289229057	0.03777585
DIRAS1	1.356264098	1.093053845	1.682856074	0.005636288
C1QTNF6	1.206709238	1.024666341	1.421093997	0.024321548
PNKP	0.673641703	0.482002303	0.941475053	0.020719065
C1orf159	0.692563924	0.510269428	0.939983393	0.018418552
ZEB1	1.319632329	1.070751168	1.626362442	0.009293675
ZDHHC23	0.699374516	0.494644045	0.98884181	0.043025487
DCN	1.141091318	1.033488446	1.259897391	0.009006734
GPRIN1	1.265865817	1.029329103	1.556757953	0.025491652
DACH1	1.446594415	1.061686762	1.971047844	0.019324504
SLC38A1	0.793081465	0.645353115	0.974626442	0.027500356
BLOC1S3	0.629218195	0.429891519	0.92096615	0.017145981
CYP27B1	0.710973746	0.521518938	0.969252756	0.030967988
CYP1B1	1.17743826	1.044098554	1.327806508	0.007728649
GOLGA8B	0.798138818	0.644486457	0.98842352	0.038763043
SLC25A35	0.752060643	0.583625968	0.969105628	0.027627139
GOLGA8A	0.820562118	0.696344895	0.966937785	0.018205285
SLC24A3	1.25871124	1.062098517	1.491720364	0.007925964
LRP8	1.331272115	1.061449489	1.669684204	0.013286137
CXCL12	1.177189498	1.037469115	1.33572662	0.011387184
CXCL11	0.900089168	0.813420074	0.995992766	0.041580598
SLC16A8	0.565276431	0.368436911	0.867278587	0.009002156
CSRP1	1.234644637	1.048399413	1.453975804	0.011520975
CSPG4	1.270198748	1.094460476	1.474155434	0.001644042
PDGFRA	1.278517913	1.082375874	1.510203703	0.003833563
LIME1	0.591756237	0.428515943	0.817181833	0.001442847
ATP6V1B1	1.195235476	1.022248112	1.397496192	0.025363373
CRYAB	1.168740559	1.040849165	1.312346247	0.008362314
PCP2	0.763152591	0.608043774	0.957828863	0.01972001
PCOLCE2	1.346667306	1.130032901	1.604831887	0.000880741
SHOX2	1.263652116	1.008953432	1.582646554	0.041592162
LDB2	1.32478891	1.034820547	1.696009673	0.025645487
SH3D19	1.364125243	1.027602529	1.81085354	0.031686001
CPXM2	1.185850683	1.040070731	1.352063665	0.010864873
SGCB	1.324899882	1.053941357	1.665519325	0.015952143
CPT1B	0.572261977	0.41363463	0.791722322	0.000751499
PCDH18	1.432549395	1.149508327	1.785283083	0.001371423
CPE	1.172985329	1.025772638	1.341325095	0.01970805
TSTA3	0.706385296	0.543746911	0.917669924	0.009228066
SERPINF1	1.180419579	1.056160343	1.319298147	0.003469366
CPA3	1.180328072	1.043942242	1.334532028	0.008135291
TSPAN7	1.177761274	1.055632513	1.314019415	0.003397827
PAQR6	0.685722031	0.540698177	0.86964359	0.001857843
KRTCAP2	0.624837615	0.443913174	0.879500921	0.007015466
TSC22D1	1.299701267	1.055054766	1.601076493	0.013753007
PAM	1.211058005	1.006975103	1.456502239	0.04197311
PALLD	1.208547606	1.044486346	1.398378563	0.010937518
PAFAH1B3	0.801939989	0.652880174	0.98503182	0.035404212
FXYD6	1.212729103	1.058414101	1.389542973	0.005477583
COL6A2	1.118278655	1.011221669	1.236669652	0.029457637
P4HB	1.64077046	1.148777204	2.343472427	0.006477702
TRIM59	0.637271719	0.413541177	0.982043062	0.041142538
COL14A1	1.226635532	1.077288673	1.396686668	0.002043263
OSBPL10	1.41544998	1.112744421	1.800502082	0.004652659
KLF9	1.195012751	1.00199125	1.42521751	0.047468526
CNN1	1.090740137	1.011199046	1.176537943	0.024561262
CNIH2	1.320556183	1.074484002	1.622982409	0.008222877
TPM1	1.230244635	1.063860676	1.422650443	0.005190794
FOSB	1.116770616	1.010609967	1.234083029	0.03023074
S100A5	0.834599186	0.703131895	0.990647425	0.03869556
OCIAD2	0.658707121	0.511801367	0.847780213	0.00118456
FLAD1	0.692385649	0.497966985	0.962710183	0.028819896
OAS1	0.717489594	0.612961556	0.839842749	3.59E-05
RUNX2	1.584234513	1.268310036	1.978852899	5.02E-05
NXPH4	1.199258015	1.063369881	1.352511304	0.003062991
TNFAIP6	1.17718627	1.015389474	1.364764506	0.03058635
KCNJ15	0.800214084	0.702913945	0.910982894	0.000753244
TNFAIP2	0.835930383	0.742982639	0.940505967	0.00288372
CHTF18	0.76825197	0.593003795	0.995290576	0.045966821
KCNH2	1.298827695	1.033531916	1.632221856	0.024903759
NRP2	1.257761014	1.055471269	1.498821252	0.010364689
CHRM3	1.365409238	1.003390613	1.858042482	0.047535355
AIM2	0.898692773	0.818464465	0.986785297	0.025169843
AHNAK	1.377105696	1.135783326	1.66970236	0.001133008
CGB5	1.194334041	1.054138336	1.35317515	0.005310831
TMEM160	0.738568371	0.576811697	0.945686853	0.016273014
FBN1	1.206925998	1.03970811	1.401037801	0.013446616
TMC6	0.697463166	0.54536262	0.891984251	0.004095784
FASN	1.262315742	1.042345449	1.528707238	0.017102695
ADCY9	1.466166738	1.090912353	1.970501934	0.011185898
FANCD2	0.749120029	0.563071447	0.996642291	0.047361386
ADCK5	0.69840152	0.533235916	0.914725863	0.009123719
RGS2	1.190051639	1.047009403	1.352636279	0.007743535
TINAGL1	0.861942184	0.76220643	0.974728498	0.01788794
FAM43A	1.357259544	1.140294522	1.615506726	0.000587631
ADAM12	1.237206413	1.060641744	1.443163741	0.006741598
CDK5R1	1.252096985	1.010828095	1.550952993	0.039534555
ACTA2	1.120697519	1.018224301	1.233483555	0.01985346
NFATC4	1.256025249	1.010455061	1.561276188	0.040007958
NFATC1	1.282809289	1.00503725	1.63735192	0.045465696
ACP6	0.804133556	0.652004331	0.991758406	0.041619175
FADS1	1.247198106	1.067108784	1.457679983	0.005498084
FABP6	0.884669146	0.795926301	0.983306492	0.023080561
RBMS3	1.62203546	1.203700524	2.185758816	0.001481899
TFRC	1.201880193	1.023072844	1.411938561	0.025252216
TEK	1.329203504	1.023078643	1.726926829	0.033105433
IGSF8	0.784076932	0.615375976	0.999026058	0.049085657
RAD9A	0.692974461	0.517859331	0.92730511	0.013595103
RAD54B	0.542723772	0.339109237	0.868596492	0.010862509
IGFBP5	1.093664571	1.000361158	1.195670367	0.049079479
RAC3	1.299882803	1.090334639	1.549703404	0.003453157
IGF2BP3	1.288360747	1.048510003	1.583078282	0.015923668
CD248	1.15058849	1.011306026	1.309053677	0.033110771
TAP1	0.8693187	0.767013396	0.985269627	0.028360158
IBSP	1.32515866	1.078498921	1.628231089	0.007382019
EMP1	1.295707404	1.130508777	1.485046123	0.000197066
HSPG2	1.365496164	1.147520278	1.624877407	0.000446908
PTGIS	1.154007438	1.044408294	1.275107803	0.004902531
HSPB7	1.17759503	1.040865506	1.332285531	0.009431384
HSPB6	1.141702223	1.048073003	1.243695776	0.002401727
ELN	1.205505982	1.0742863	1.352753613	0.001479654
PSPH	1.292634343	1.004876095	1.662795596	0.045735782
EGR2	1.257476536	1.064578894	1.485326496	0.007007291
EFNA4	0.775160964	0.601679281	0.998662475	0.048801889
STXBP6	1.540916164	1.222529136	1.942221706	0.000250871
EFEMP1	1.106979547	1.009657762	1.213682263	0.030412775
HOXB5	0.809378375	0.688666048	0.951249673	0.010274014
PRX	1.598333649	1.101357549	2.319565027	0.013584983
E2F5	0.639868354	0.469226426	0.872567034	0.004782589
CCDC80	1.235120187	1.095162754	1.392963621	0.00057869
HLA-G	0.787745041	0.657528492	0.943749597	0.009654523
PRKY	0.810813745	0.682467529	0.963297009	0.017066667
DUSP23	0.811239744	0.680782919	0.966695703	0.019354836
DUSP2	0.846430155	0.745772881	0.960673183	0.009849546
PRELP	1.172735952	1.039545909	1.322990741	0.009583506
DPT	1.114567555	1.004522415	1.236668109	0.04085113
MIF	0.792405769	0.632106497	0.993356193	0.043615219
