# Supplementary material for: An Individualized Prognostic Signature for Clinically Predicting the Survival of Patients With Bladder Cancer
Source: Front Genet. 2022 Mar 29;13:837301. doi: 10.3389/fgene.2022.837301 (PMC9002098; doi:10.3389/fgene.2022.837301)
Supplement: Supplementary file 5 [file Table5.XLS]

Table S4 uniCox
id	HR	HR.95L	HR.95H	pvalue
Age	1.034412108	1.018410195	1.050665454	2.11E-05
Gender	0.89426359	0.64429768	1.241207898	0.504059098
Grade	0.347084538	0.08585642	1.403129513	0.13761522
Stage	1.742879475	1.436933083	2.113966824	1.69E-08
riskScore	1.108157905	1.085286901	1.131510886	4.83E-22
