# Supplementary material for: An Individualized Prognostic Signature for Clinically Predicting the Survival of Patients With Bladder Cancer
Source: Front Genet. 2022 Mar 29;13:837301. doi: 10.3389/fgene.2022.837301 (PMC9002098; doi:10.3389/fgene.2022.837301)
Supplement: Supplementary file 6 [file Table3.XLS]

Table S3 15 overall survival associated differentially expressed immunologic genes
id	coef
SP6	-0.198258999
BLOC1S3	-0.463647019
ATP6V1B1	0.16346967
TSPAN7	0.163078576
PAQR6	-0.336672153
TRIM59	-0.707580506
RUNX2	0.506937771
NXPH4	0.223756843
AIM2	-0.156049886
CGB5	0.189038862
FASN	0.313643014
FADS1	0.154424117
RAC3	0.230587271
`HLA-G`	-0.280808143
PRKY	-0.216781293
